# Supplementary material for: Exploring the utility of unretouched lithic flakes as markers of cultural change
Source: Sci Rep. 2025 Jan 10;15:1571. doi: 10.1038/s41598-025-85399-z (PMC11723925; doi:10.1038/s41598-025-85399-z)
Supplement: Supplementary file 1 — Supplementary Information 1. [file 41598_2025_85399_MOESM1_ESM.txt]

### R workflow for analyzing lithic flake variation at Sibudu
# Rathmann, H.
# Version date: 30 October 2024
# This R workflow utilizes functions from FLEXDIST, a method introduced in the following article:
# Rathmann, H., Lismann, S., Francken, M., & Spatzier, A. Estimating inter-individual Mahalanobis distances
# from mixed incomplete high-dimensional data: Application to human skeletal remains from 3rd to 1st millennia
# BC Southwest Germany. Journal of Archaeological Science 156: 105802. https://doi.org/10.1016/j.jas.2023.105802

### Requirements
# Data must be arranged as a .csv-file matrix with objects in rows and variables in columns.
# The first column must contain unique IDs (e.g., Object_1, Object_2, Object_3, etc.).
# The second column must contain a grouping variable (e.g., Group_1, Group_2, etc.).
# The remaining columns must consist of nominal, ordinal, or continuous variables, or any mixture thereof.
# The column header for nominal variables must be "N".
# The column header for ordinal variables must be "O".
# The column header for continuous variables must be "C".
# Nominal data must be coded as non-negative integers differing by one (e.g., 0 & 1, or 1 & 2).
# Ordinal data must be coded as ordered non-negative integers differing by one (e.g., 0,1,2,3, or 1,2,3,4,5,6).
# Continuous data are measurements and can take any value within a range on a scale.
# Missing data values must be coded as "NA".

### Step 1: Load packages
require(ade4) # for dudi.mix
require(ggplot2) # for plots
require(RColorBrewer) # for plot colors
require(ggrepel) # for plot labeling
require(vegan) # for adonis and betadisper
require(ggforce) # for sina plots
require(psych) # for mixedCor
require(gridExtra) # for grid.arrange
require(reshape2) # for melt

### Step 2: Load data and set parameters
file_matrix <- choose.files(default="", caption="Select a CSV file with data", multi=F)
dat1 <- read.csv(file=file_matrix, header=F)
# remove objects with more than 20% NAs
dat1 <- dat1[rowSums(is.na(dat1[3:18])) <= 3, ]
# get variable info
ivar <- dat1[1,-c(1:2)]
# get number of variables
nvar <- length(ivar)
# get names of IDs
ID <- dat1[-1,1]
# get number of objects
nind <- length(ID)
# get names of sites
site <- dat1[-1,2]
# get number of sites
nsite <- length(unique(site))
# extract only data
dat2 <- dat1[-1,-c(1:2)]
# make all variables numeric
dat2[1:nvar] <- lapply(dat2[1:nvar], as.numeric)
# check data
str(dat2)
summary(dat2)

### Step 3: Generate multiple differentially imputed datasets
# specify number of runs for resampling. Default is 1000.
runs <- 1000
# replicate the data based on number of runs
cent.imp <- dat2
mult.imp <- do.call("rbind", replicate(runs, dat2, simplify = FALSE))
# fill NAs with randomly sampled values
for (i in 1:nvar){
	d1 <- cent.imp[,i]
	d2 <- mult.imp[,i]
	na <- sum(is.na(d2))
	mi <- min(d1, na.rm=TRUE)
	ma <- max(d1, na.rm=TRUE)
	dens <- density(d1, n=1e5, from=mi, to=ma, na.rm=TRUE)
	kern.samp <- sample(dens$x, na, replace=TRUE, prob=dens$y)
	if (ivar[i] == "N") {
		d1[is.na(d1)] <- median(round(kern.samp,0))
		d2[is.na(d2)] <- round(kern.samp,0)
		cent.imp[,i] <- as.factor(d1)
		mult.imp[,i] <- as.factor(d2)
	} else if (ivar[i] == "O") {
		d1[is.na(d1)] <- median(round(kern.samp,0))
		d2[is.na(d2)] <- round(kern.samp,0)
		cent.imp[,i] <- as.ordered(d1)
		mult.imp[,i] <- as.ordered(d2)
	} else if (ivar[i] == "C") {
		d1[is.na(d1)] <- median(kern.samp)
		d2[is.na(d2)] <- kern.samp
		cent.imp[,i] <- as.numeric(d1)
		mult.imp[,i] <- as.numeric(d2)
	}
}
# check data
str(cent.imp)
summary(cent.imp, maxsum = 10)
# check data
str(mult.imp)
summary(mult.imp, maxsum = 10)

### Optional Step 4: Do you want to size-correct (Q-mode) the continous data?
# subset only the continous variables related to overall flake geometry
cvar <- c(3,4,5,13,14) # lenghth, width, depth, platform_width, platform_depth
cvar.cent <- cent.imp[,cvar]
cvar.mult <- mult.imp[,cvar]
# get geometric mean for each object
geo.mean.cent <- apply(cvar.cent, 1, function(x) exp(mean(log(x))))
geo.mean.mult <- apply(cvar.mult, 1, function(x) exp(mean(log(x))))
# divide each variable by geometric mean
qmode.cent <- cvar.cent/geo.mean.cent
qmode.mult <- cvar.mult/geo.mean.mult
# replace original continous data with Q-mode corrected data
cent.imp[,cvar] <- qmode.cent
mult.imp[,cvar] <- qmode.mult
# check data
str(cent.imp)
summary(cent.imp, maxsum = 10)
# check data
str(mult.imp)
summary(mult.imp, maxsum = 10)

### Step 5: Estimate Mahalanobis distances using mixed data PCA iterated over the imputed datasets 
sta <- 1
sto <- nind
dist.mult <- array(0,dim=c(nind,nind,runs))
for (i in 1:runs){
	temp.dat <- mult.imp[sta:sto,]
	pca <- dudi.mix(temp.dat, scann=FALSE, nf=1e7)
	eigval <- pca$eig
	propvar <- (eigval/sum(eigval))*100
	cumvar <- cumsum(propvar)
	index <- cumvar < 90
	index <- sum(index)+1
	pcs <- pca$li
	if (length(pca$cw) >= nind) {
		pcs <- pcs[,1:index]
	}
	pcs <- scale(pcs)
	md <- as.matrix(dist(pcs))
	dist.mult[,,i] <- md
	sta <- sta + nind
	sto <- sto + nind
}

### Step 6: Estimate summary statistics from the multiple Mahalanobis distances
# get percentiles
FLEXDIST_median <- apply(dist.mult, 1:2, quantile, 0.5, names=FALSE)
FLEXDIST_lower <- apply(dist.mult, 1:2, quantile, 0.025, names=FALSE)
FLEXDIST_upper <- apply(dist.mult, 1:2, quantile, 0.975, names=FALSE)
# inspect results
FLEXDIST_median
FLEXDIST_lower
FLEXDIST_upper

### Step 7: Pairwise PERMANOVA and PERMDISP
# define number of runs. Default is 1000.
perm <- 1000
co <- combn(unique(as.character(site)),2)
pairs <- vector(mode="character",ncol(co))
PERMANOVA.n <- vector(mode="integer",ncol(co))
PERMANOVA.Df <- vector(mode="integer",ncol(co))
PERMANOVA.SS <- vector(mode="integer",ncol(co))
PERMANOVA.F <- vector(mode="integer",ncol(co))
PERMANOVA.R2 <- vector(mode="integer",ncol(co))
PERMANOVA.p <- vector(mode="integer",ncol(co))
PERMANOVA.p.adj <- vector(mode="integer",ncol(co))
PERMDISP.n <- vector(mode="integer",ncol(co))
PERMDISP.Df <- vector(mode="integer",ncol(co))
PERMDISP.SS <- vector(mode="integer",ncol(co))
PERMDISP.F <- vector(mode="integer",ncol(co))
PERMDISP.R2 <- vector(mode="integer",ncol(co))
PERMDISP.p <- vector(mode="integer",ncol(co))
PERMDISP.p.adj <- vector(mode="integer",ncol(co))
for(i in 1:ncol(co)){
	pairs[i] <- paste(co[1,i],'vs',co[2,i])
	x1 <- which(site == co[1,i])
	x2 <- which(site == co[2,i])
	if (length(x1) < length(x2)) {
		set.seed(1)
		x3 <- c(x1, sample(x2, length(x1)))
	} else if(length(x1) > length(x2)) {
		set.seed(1)
		x3 <- c(sample(x1, length(x2)), x2)
	} else if(length(x1) == length(x2)) {
		x3 <- c(x1,x2)
	}	
	x4 <- as.dist(FLEXDIST_median[x3,x3])
	x5 <- site[x3]
	ad <- adonis2(x4 ~ x5, permutations = perm)
	PERMANOVA.n[i] <- length(x3)
	PERMANOVA.Df[i] <- ad$Df[1]
	PERMANOVA.SS[i] <- ad$SumOfSqs[1]
	PERMANOVA.F[i] <- ad$F[1]
	PERMANOVA.R2[i] <- ad$R2[1]
	PERMANOVA.p[i] <- ad$`Pr(>F)`[1]
	mod <- betadisper(x4, x5)
	be <- permutest(mod, permutations = perm)
	PERMDISP.n[i] <- length(x3)
	PERMDISP.Df[i] <- be$tab$Df[1]
	PERMDISP.SS[i] <- be$tab$`Sum Sq`[1]
	PERMDISP.F[i] <- be$tab$F[1]
	PERMDISP.R2[i] <- be$tab$"Sum Sq"[1] / sum(be$tab$"Sum Sq")
	PERMDISP.p[i] <- be$tab$`Pr(>F)`[1]
}
PERMANOVA.p.adj <-p.adjust(PERMANOVA.p,method="bonferroni")
PERMDISP.p.adj <-p.adjust(PERMDISP.p,method="bonferroni")
# inspect results
results <- data.frame(pairs, PERMANOVA.n, PERMANOVA.Df, PERMANOVA.SS, PERMANOVA.F, PERMANOVA.R2, PERMANOVA.p,
PERMANOVA.p.adj, PERMDISP.n, PERMDISP.Df, PERMDISP.SS, PERMDISP.F, PERMDISP.R2, PERMDISP.p, PERMDISP.p.adj)
results

### Step 8: Plot results

### Step 8.1: Scatterplot of first two PCs (FLEXDISTplot)
# perform mixed data PCA for the central imputed dataset
# specify variable names
lab <- c("RMA", "CPE", "LEN", "WID", "THI", "EPA", "SHA", "BUL", "ESC", "LIP", "HCO", "PTY", "PWI", "PTH", "NNU", "NOR")
colnames(cent.imp) <- lab
pca <- dudi.mix(cent.imp, scann=FALSE, nf=1e7)
eigval <- pca$eig
propvar <- (eigval/sum(eigval))*100
# project all multiple imputed datasets onto the PCA space of the central imputed dataset
Xori <- cent.imp
Xsup <- mult.imp
res <- matrix(0, nrow(Xsup), 1)
for(i in 1:ncol(Xsup)){
	if (pca$index[i] == "q") {
		scale.Xori <- scalewt(df=Xori[,i], wt=pca$lw, center=T, scale=T)
            center <- attr(scale.Xori, "scaled:center")
            norm <- attr(scale.Xori, "scaled:scale")
		var.tmp <- scale(Xsup[,i], scale=norm, center=center)
		res <- cbind(res, var.tmp)
	} else if(pca$index[i] == "f"){
		fac <- Xsup[, i]
		n <- length(fac)
		mat <- matrix(0, n, nlevels(fac))
		mat[(1:n) + n * (unclass(fac) - 1)] <- 1
		var.tmp <- mat
		col.w <- pca$cw[pca$assign == i]
		var.tmp <- t(t(var.tmp)/col.w) - 1
		res <- cbind(res, var.tmp)
	} else if(pca$index[i] == "o"){
		tmp.ori <- as.numeric(Xori[, i])
		n <- length(tmp.ori)
		polys <- poly(tmp.ori, 2)
		tmp.sup <- as.numeric(Xsup[, i])
		var.tmp <- sqrt(n - 1) * predict(polys, tmp.sup)
		res <- cbind(res, var.tmp)
	}
}
res2 <- res[,-1]
Xsup.coo <- res2 %*% (as.matrix(pca$c1) * pca$cw)
colnames(Xsup.coo) <- names(pca$li)
# extract first PC scores and combine with ID and site names
plot.1 <- Xsup.coo[,1:2]
colnames(plot.1) <- NULL
plot.1 <- as.data.frame(plot.1)
plot.1$ID <- rep(ID,runs)
plot.1$site <- rep(site,runs)
# add a small amount of noise (to ensure ellipse plotting for complete individuals)
plot.1[,1] <- jitter(plot.1[,1],amount = 0.0001)
plot.1[,2] <- jitter(plot.1[,2],amount = 0.0001)
# reassign the factor (to prevent aggregate to assign aphabetical order of ID)
plot.1$ID <- factor(plot.1$ID, levels=unique(plot.1$ID))
# estimate centroids for the IDs
plot.2 <- aggregate(cbind(V1,V2)~ID, data=plot.1, FUN=median)
plot.2$group <- site
# estimate site centroids
plot.3 <- aggregate(cbind(V1,V2)~site, data=plot.2, FUN=median)
# plot
p1 <- ggplot() +
stat_ellipse(data=plot.1, mapping=aes(x=V1, y=V2, fill=site, group=ID), geom="polygon", alpha=0.05, level=0.95) +
geom_point(data=plot.2, mapping=aes(x=V1, y=V2, color=site, group=ID), size=2) +
stat_ellipse(data=plot.2, mapping=aes(x=V1, y=V2, group = group), color = "white", linewidth = 3) +
stat_ellipse(data=plot.2, mapping=aes(x=V1, y=V2, color = group), linewidth = 1.5) +
geom_point(data=plot.3, mapping=aes(x=V1, y=V2), color="white", shape=15, size=3.5) +
geom_point(data=plot.3, mapping=aes(x=V1, y=V2, color=site), shape=15, size=2) +
# geom_text_repel(data=plot.2, mapping=aes(x=V1, y=V2, label=ID)) +
xlab(paste("PC1 - ", round(propvar[1],2), "%", sep="")) +
ylab(paste("PC2 - ", round(propvar[2],2), "%", sep="")) +
scale_fill_brewer(palette ="BrBG") +
scale_color_brewer(palette ="BrBG") +
theme_bw() +
theme(panel.grid.major=element_blank(),
panel.grid.minor=element_blank(),
axis.line=element_line(colour = "black"),
axis.title.x = element_text(size = 15),
axis.title.y = element_text(size = 15),
axis.text.x = element_text(size = 13),
axis.text.y = element_text(size = 13)
) +
theme(legend.position = "none")
p1

### Step 8.2: Boxplot of group dispersions
mod <- betadisper(as.dist(FLEXDIST_median), site)
data.box <- as.data.frame(mod$distance)
data.box$group <- mod$group
# function to calculate confidence intervals
my_ci <- function(x) data.frame(y=quantile(x, 0.5), ymin=quantile(x, 0.025), ymax=quantile(x, 0.975))
# plot
p2 <- ggplot(data.box, aes(x=group, y=mod$distance, color=group)) +
geom_sina(shape=19, size=2) +
stat_summary(fun.data="my_ci", colour = "white", size=1.6, linewidth = 3) +
stat_summary(fun.data="my_ci", colour = "black", size=1.2, linewidth = 1.5) +
# geom_text_repel(aes(label=rownames(data.scatter))) +
scale_y_continuous(name = "Distance to group centroid") +
labs(x = "Phase") +
scale_color_brewer(palette ="BrBG") +
theme_bw() +
theme(panel.grid.major = element_blank(),
panel.grid.minor = element_blank(),
axis.line = element_line(colour = "black"),
axis.title.x = element_text(size = 15),
axis.title.y = element_text(size = 15),
axis.text.x = element_text(size = 13),
axis.text.y = element_text(size = 13)
) +
theme(legend.position = "none")
p2

### Step 8.3: Correlations among mixed variables
dat4 <- cent.imp
dat4[1:nvar] <- lapply(dat4[1:nvar], as.numeric) # mixedCor requires numeric coding
r <- mixedCor(data=dat4, smooth=FALSE)
cormat <- r$rho
# inspect mixed correlations
cormat
# plot
# convert the correlation matrix into a long format for ggplot2
cor_data <- melt(cormat)
# create a filter to keep only the lower triangle
cor_data$Var1 <- as.factor(cor_data$Var1)
cor_data$Var2 <- as.factor(cor_data$Var2)
# filter: keep only lower triangle (including diagonal)
cor_data <- cor_data[as.numeric(cor_data$Var1) >= as.numeric(cor_data$Var2), ]
# plot the lower triangle of the correlation matrix
p3 <- ggplot(cor_data, aes(x=Var1, y=Var2, fill=value)) +
geom_tile() +
geom_text(aes(label=round(value, 2)), color="black", size=3) +
scale_fill_gradient2(low="#6D9EC1", high="#E46726", mid="white", midpoint=0, limit=c(-1, 1), space="Lab", name="Correlation") +
theme_bw() +
theme(panel.grid.major = element_blank(),
panel.grid.minor = element_blank(),
axis.line = element_line(colour = "black"),
axis.title.x = element_text(size = 0),
axis.title.y = element_text(size = 0),
axis.text.x = element_text(size = 13),
axis.text.y = element_text(size = 13),
legend.background = element_rect(fill = 'white', size = 0),
legend.key.width = unit(0.5, "cm"),
legend.key.height = unit(0.8, "cm"),
legend.position = c(0.15, 0.7)) + 
labs(x = "") +
labs(y = "") +
theme(axis.text.x = element_text(angle = 90, vjust = 1, hjust = 1)) +
coord_fixed()
p3 

### Step 8.4: PCA correlation circle plot
pca <- dudi.mix(cent.imp, scann=FALSE, nf=1e7)
data.circle <- pca$co[,1:2]
colnames(data.circle) <- c("PC1", "PC2")
# plot
p4 <- ggplot(data.circle, aes(PC1, PC2)) +
geom_segment(aes(x = 0, y = 0, xend = PC1, yend = PC2), arrow = arrow(length = unit(0.025, "npc"))) +
geom_circle(aes(x0 = 0, y0 = 0, r = 1)) +
geom_label_repel(aes(label=rownames(data.circle)), size=3) +
#coord_equal() +
theme_bw() +
theme(panel.grid.major = element_blank(),
panel.grid.minor = element_blank(),
axis.line = element_line(colour = "black"),
axis.title.x = element_text(size = 15),
axis.title.y = element_text(size = 15),
axis.text.x = element_text(size = 13),
axis.text.y = element_text(size = 13)) +
xlab(paste("PC1 - ", round(propvar[1],2), "%", sep="")) +
ylab(paste("PC2 - ", round(propvar[2],2), "%", sep=""))
p4

### Step 8.5: Plot all four figures together
pdf("my_plot.pdf", width = 13, height = 13)
grid.arrange(p3, p1, p4, p2, nrow=2, ncol=2)
dev.off()
