# Supplementary material for: Exploring the utility of unretouched lithic flakes as markers of cultural change
Source: Sci Rep. 2025 Jan 10;15:1571. doi: 10.1038/s41598-025-85399-z (PMC11723925; doi:10.1038/s41598-025-85399-z)
Supplement: Supplementary file 2 — Supplementary Information 2. [file 41598_2025_85399_MOESM2_ESM.csv]

Key_Lithic	Phase	N	C	C	C	C	C	N	O	N	N	N	N	C	C	O	N
68	1	1	50	30	18	4	70	4	3	0	0	0	3	16	7	1	NA
69	1	3	0	NA	NA	NA	90	NA	2	0	0	0	2	18	4	2	1
70	1	1	20	NA	NA	14	89	1	NA	NA	NA	NA	NA	NA	NA	3	3
73	1	1	40	63	NA	16	NA	NA	NA	NA	NA	NA	5	NA	NA	1	NA
1769	1	2	30	NA	37	7	90	NA	5	1	0	0	4	16	4	3	2
1770	1	1	0	NA	51	11	88	1	5	0	0	0	4	44	9	5	4
1774	1	1	0	NA	30	6	82	1	3	0	0	0	2	16	6	2	1
1775	1	2	60	NA	22	6	NA	NA	NA	NA	NA	NA	NA	NA	NA	1	NA
1776	1	1	0	NA	NA	8	NA	NA	NA	NA	NA	NA	NA	NA	NA	1	NA
1777	1	1	0	NA	NA	6	NA	NA	NA	NA	NA	NA	NA	NA	NA	3	5
1779	1	1	0	NA	38	10	72	NA	5	0	0	0	3	NA	10	1	NA
1780	1	2	80	NA	NA	NA	NA	NA	NA	NA	NA	NA	NA	NA	NA	1	NA
1781	1	2	0	39	NA	6	81	4	5	0	0	1	2	9	3	2	1
1782	1	1	60	NA	NA	5	NA	3	2	0	0	0	2	9	1	1	NA
1783	1	1	0	NA	NA	8	84	NA	5	0	1	0	4	28	8	2	1
1784	1	1	0	37	22	8	82	5	4	0	0	0	2	17	8	4	1
1786	1	1	0	NA	37	15	74	4	5	0	0	0	2	31	14	2	1
1788	1	1	40	NA	NA	NA	NA	NA	NA	NA	NA	NA	NA	NA	NA	2	1
1791	1	1	50	25	20	6	68	5	3	0	1	0	2	21	8	1	NA
1795	1	1	60	50	NA	22	79	2	5	0	0	1	NA	NA	16	2	1
1797	1	1	30	NA	33	11	78	4	4	0	0	0	2	26	11	2	1
1798	1	1	40	22	37	4	84	2	3	0	1	0	2	NA	NA	1	NA
1800	1	2	40	15	48	5	NA	2	3	0	0	0	NA	NA	NA	2	1
1801	1	1	40	NA	31	9	87	NA	4	0	0	0	2	20	6	1	NA
1802	1	1	0	35	NA	9	NA	NA	1	0	0	0	NA	NA	NA	3	4
1804	1	3	0	32	NA	7	72	2	3	1	0	0	2	11	3	1	NA
1805	1	1	0	105	36	24	88	4	5	0	0	0	2	22	6	2	1
1807	1	1	0	25	20	7	78	1	2	0	1	0	3	20	8	2	1
1808	1	1	0	NA	NA	NA	78	NA	3	0	0	0	2	19	8	3	4
1809	1	2	0	NA	20	4	83	4	3	0	0	0	NA	NA	NA	2	1
1810	1	1	0	NA	NA	7	73	NA	4	0	0	0	4	19	6	1	NA
1811	1	1	0	NA	NA	19	NA	1	NA	NA	NA	NA	NA	NA	NA	5	4
1812	1	1	0	NA	NA	NA	76	NA	4	0	0	0	3	26	12	3	1
1813	1	1	40	NA	24	9	72	NA	1	0	1	0	2	22	9	1	1
1814	1	1	10	24	34	8	82	2	4	0	0	0	2	16	5	2	4
1815	1	1	0	62	22	9	83	4	2	0	0	0	2	14	2	1	NA
1817	1	1	0	NA	49	5	78	2	5	0	0	1	4	29	11	2	1
1819	1	1	0	NA	17	6	NA	1	NA	NA	NA	NA	NA	NA	NA	2	1
1821	1	2	0	NA	NA	NA	NA	NA	NA	NA	NA	NA	NA	NA	NA	3	NA
1822	1	2	0	46	NA	NA	88	NA	3	0	0	0	NA	NA	NA	3	1
1823	1	2	30	37	28	6	88	2	3	0	0	0	2	19	4	2	1
1824	1	2	0	27	29	7	91	NA	3	1	0	0	3	14	7	1	NA
1827	1	2	10	29	27	9	75	3	3	0	0	1	4	14	3	2	1
1829	1	1	0	25	35	7	90	5	3	0	0	0	2	29	2	3	5
1830	1	2	10	28	48	4	74	5	5	0	0	0	1	37	4	2	4
1832	1	2	0	NA	NA	NA	89	NA	2	0	0	0	NA	NA	NA	2	1
1834	1	1	0	79	67	13	90	5	5	0	0	0	2	11	3	4	5
1836	1	1	0	NA	NA	NA	NA	NA	NA	NA	NA	NA	NA	NA	NA	3	5
1840	1	1	40	NA	NA	13	80	NA	3	0	0	0	2	11	3	3	4
1841	1	1	10	NA	NA	NA	NA	NA	NA	NA	NA	NA	NA	NA	NA	2	1
1843	1	1	0	NA	37	7	74	4	3	0	1	0	2	22	7	3	1
1845	1	1	10	NA	22	12	90	4	2	0	0	0	2	NA	NA	3	2
1846	1	1	20	NA	40	4	81	NA	4	0	0	0	1	24	4	2	1
1849	1	1	0	60	37	13	79	4	4	0	0	0	3	30	12	1	1
1851	1	3	0	NA	NA	11	86	2	5	0	0	0	2	22	7	2	1
1853	1	2	0	35	44	13	84	3	5	1	0	0	NA	NA	NA	2	1
1857	1	2	0	NA	NA	NA	83	1	4	0	0	0	3	29	6	3	4
1864	1	2	0	NA	NA	NA	NA	NA	NA	NA	NA	NA	NA	NA	NA	3	4
1865	1	1	0	49	NA	10	77	NA	NA	NA	NA	NA	4	NA	NA	2	4
1866	1	1	0	64	44	21	85	3	3	0	0	0	2	25	18	2	1
1867	1	1	0	39	33	7	NA	5	2	0	0	0	2	25	7	3	3
1868	1	1	0	NA	47	15	84	1	3	0	0	0	3	24	6	5	5
1869	1	3	30	52	NA	11	89	NA	2	0	0	0	2	29	8	1	NA
1870	1	1	90	NA	41	12	78	NA	3	0	0	0	2	36	11	0	NA
1871	1	1	0	NA	NA	7	76	NA	2	0	0	0	2	16	3	2	1
1873	1	1	0	NA	42	8	84	NA	1	0	1	0	NA	NA	NA	2	1
1875	1	1	20	47	35	9	74	5	3	0	0	0	3	24	10	3	2
1876	1	1	20	NA	26	10	82	NA	3	0	0	0	2	14	3	1	NA
1877	1	1	0	NA	NA	7	NA	1	NA	NA	NA	NA	NA	NA	NA	1	NA
1879	1	1	0	40	29	10	74	2	2	0	0	0	3	16	9	3	2
1880	1	2	20	NA	NA	NA	NA	NA	NA	NA	NA	NA	NA	NA	NA	2	NA
1883	1	2	0	NA	35	14	NA	NA	NA	NA	NA	NA	NA	NA	NA	4	4
1884	1	2	0	38	NA	6	67	NA	1	0	0	0	NA	NA	NA	3	1
1885	1	1	70	NA	40	NA	87	NA	4	0	0	0	1	23	6	1	NA
1887	1	1	100	27	48	13	90	2	3	0	0	0	1	39	11	0	NA
1888	1	4	0	NA	NA	12	NA	NA	NA	NA	NA	NA	NA	NA	NA	4	5
1894	1	1	0	NA	NA	NA	NA	NA	NA	NA	NA	NA	NA	NA	NA	3	NA
1896	1	1	30	84	58	15	86	2	4	0	0	0	2	11	4	5	4
1897	1	1	0	35	58	7	74	2	5	0	0	1	3	26	7	1	NA
1898	1	1	10	62	33	9	77	NA	4	0	0	0	3	19	8	3	4
1899	1	1	0	38	44	8	85	5	3	0	0	0	2	23	6	4	5
1900	1	2	20	NA	NA	NA	NA	NA	NA	NA	NA	NA	NA	NA	NA	3	5
1901	1	1	80	NA	NA	10	NA	NA	NA	NA	NA	NA	NA	NA	NA	1	NA
1902	1	1	40	41	24	6	85	5	2	0	1	0	2	13	3	4	5
1903	1	1	10	51	NA	11	75	5	3	0	0	0	4	NA	13	3	4
1904	1	1	10	NA	NA	7	NA	NA	NA	NA	NA	NA	NA	NA	NA	3	2
1906	1	1	0	NA	NA	7	86	NA	3	0	0	0	2	19	6	3	1
1909	1	1	0	48	NA	13	79	NA	3	0	0	0	NA	NA	NA	2	2
1910	1	1	40	NA	32	8	90	NA	3	0	0	0	2	11	5	1	NA
1912	1	2	30	NA	27	9	89	NA	2	0	1	0	3	11	4	3	1
1917	1	1	80	NA	NA	NA	88	4	4	0	0	0	2	23	4	1	NA
1918	1	1	10	NA	NA	12	78	2	3	0	0	0	2	25	8	2	1
1919	1	2	20	NA	30	5	82	3	5	0	0	1	3	26	4	2	1
1920	1	1	20	31	NA	9	NA	NA	NA	NA	NA	NA	NA	NA	NA	3	1
1925	1	1	0	NA	33	5	78	1	4	0	1	0	2	27	2	3	3
1926	1	1	0	35	27	7	90	1	2	0	0	0	2	24	6	3	4
1927	1	2	0	48	33	4	87	4	3	0	0	0	2	14	6	5	5
1928	1	2	NA	NA	27	7	NA	NA	NA	NA	NA	NA	NA	NA	NA	3	2
1929	1	1	0	NA	46	15	72	4	3	0	0	0	2	24	15	4	4
1930	1	1	0	NA	30	6	78	NA	3	0	0	0	2	15	3	3	1
1931	1	1	0	NA	NA	12	80	NA	4	0	0	0	3	NA	13	6	2
1934	1	1	0	NA	NA	NA	83	NA	2	0	0	0	NA	NA	NA	3	2
1935	1	1	50	NA	39	7	68	NA	2	0	1	0	2	NA	6	2	1
1937	1	1	0	NA	37	8	85	4	5	0	0	0	2	33	7	2	1
1938	1	2	0	NA	21	5	71	4	3	0	0	0	4	12	4	3	1
1939	1	1	10	NA	29	6	74	NA	3	0	0	0	5	25	8	3	1
1940	1	1	0	NA	NA	5	85	NA	NA	NA	NA	NA	NA	NA	NA	3	1
1944	1	3	20	82	62	21	80	5	3	0	0	0	2	39	17	5	5
1945	1	1	0	49	39	12	87	5	3	0	0	0	3	31	10	2	1
1946	1	1	30	NA	22	11	NA	NA	NA	NA	NA	NA	NA	NA	NA	1	NA
1947	1	1	30	73	56	20	89	3	4	0	0	0	2	18	9	4	5
1952	1	1	0	29	39	11	78	2	4	0	0	0	2	20	11	2	4
1953	1	1	90	NA	17	5	NA	NA	NA	NA	NA	NA	NA	NA	NA	1	NA
1956	1	2	0	NA	36	3	80	4	3	1	0	0	3	23	3	3	1
1959	1	2	0	38	27	7	77	3	3	0	1	0	3	28	9	2	1
1960	1	1	0	NA	35	11	83	1	4	0	0	0	2	11	5	4	5
1961	1	2	60	NA	33	11	NA	2	NA	NA	NA	NA	2	16	7	2	1
1962	1	1	0	NA	NA	10	81	2	5	0	0	0	2	16	9	2	1
1963	1	2	0	24	20	7	68	1	2	0	0	0	2	17	5	3	1
1964	1	1	0	NA	NA	3	75	2	5	0	0	1	NA	NA	NA	1	NA
1965	1	2	20	26	34	6	80	2	4	0	0	0	2	13	4	2	4
1966	1	1	0	NA	NA	13	NA	NA	NA	NA	NA	NA	NA	NA	NA	2	1
1967	1	1	30	47	77	19	82	3	4	0	0	0	1	NA	20	4	5
1968	1	1	0	NA	26	7	74	4	2	0	1	0	1	12	NA	3	2
1969	1	1	0	NA	NA	NA	NA	NA	NA	NA	NA	NA	NA	NA	NA	2	1
1970	1	2	90	NA	NA	7	90	NA	2	0	1	0	2	7	3	1	NA
1978	1	1	0	36	28	8	79	1	4	0	0	0	2	12	6	3	4
1980	1	1	40	NA	NA	NA	NA	NA	NA	NA	NA	NA	NA	NA	NA	2	4
1982	1	1	40	NA	44	10	86	4	4	0	0	0	2	18	7	1	NA
1983	1	1	0	NA	NA	9	84	NA	5	0	0	1	4	21	9	1	NA
1984	1	1	0	NA	37	NA	NA	NA	NA	NA	NA	NA	NA	NA	NA	2	1
1985	1	1	0	NA	27	7	86	2	3	0	0	1	2	11	4	2	1
1987	1	2	0	NA	NA	15	NA	NA	3	0	0	0	NA	NA	NA	3	5
1988	1	2	100	NA	NA	NA	NA	NA	NA	NA	NA	NA	NA	NA	NA	0	NA
1989	1	1	0	NA	41	8	75	NA	2	0	0	0	4	25	9	2	2
1992	1	1	0	24	44	10	61	2	3	0	0	0	2	NA	NA	1	NA
1993	1	1	40	NA	63	22	90	NA	4	0	0	0	2	38	11	6	2
1994	1	1	30	29	33	11	81	3	1	0	0	0	2	20	9	2	1
1997	1	1	40	43	41	9	80	5	3	0	0	0	2	NA	6	3	1
1999	1	2	0	NA	NA	5	78	NA	3	0	0	0	2	20	3	2	NA
2001	1	1	0	68	54	17	77	5	5	1	0	0	2	23	14	5	2
2004	1	2	20	NA	NA	NA	NA	NA	NA	NA	NA	NA	NA	NA	NA	3	NA
2008	1	1	0	31	NA	7	76	1	3	0	0	0	2	10	5	4	4
2009	1	1	0	32	40	5	87	5	3	0	0	0	2	11	3	4	5
2010	1	1	0	NA	27	6	72	2	4	0	0	0	1	13	6	2	1
2012	1	2	0	NA	49	16	NA	NA	NA	NA	NA	NA	NA	NA	NA	8	5
2014	1	1	0	NA	36	9	75	1	3	0	0	0	2	24	9	2	4
2015	1	1	0	40	32	7	83	2	4	0	0	0	2	14	7	3	4
2016	1	3	20	NA	NA	NA	NA	NA	NA	NA	NA	NA	NA	NA	NA	1	NA
2017	1	1	0	NA	NA	NA	NA	1	NA	NA	NA	NA	NA	NA	NA	3	1
2020	1	2	0	37	NA	6	82	NA	3	0	0	1	2	17	5	4	5
2021	1	2	10	NA	24	5	89	NA	4	0	0	0	4	10	2	1	1
2022	1	2	30	36	NA	9	81	4	5	0	0	1	2	15	7	3	5
2023	1	2	0	NA	21	7	NA	1	2	0	1	0	2	9	3	3	2
2029	1	1	0	43	24	10	79	4	4	0	1	0	3	26	11	3	1
2031	1	1	0	37	34	7	83	1	3	0	0	0	2	12	4	3	4
2032	1	1	20	NA	NA	6	NA	1	NA	NA	NA	NA	NA	NA	NA	3	3
2034	1	2	0	NA	NA	NA	NA	NA	3	0	0	0	NA	NA	NA	2	1
2035	1	2	0	NA	40	11	78	4	5	1	0	0	3	34	9	3	1
2037	1	1	0	NA	34	11	78	4	4	0	0	0	3	23	12	3	1
2038	1	1	20	NA	NA	NA	NA	NA	NA	NA	NA	NA	NA	NA	NA	1	NA
2040	1	1	0	NA	NA	5	82	NA	3	0	0	0	2	NA	NA	1	NA
2041	1	2	30	NA	18	6	88	NA	4	0	0	0	2	12	3	3	4
2042	1	1	20	47	NA	12	80	NA	1	0	0	0	4	28	10	4	5
2043	1	1	0	NA	49	13	77	1	5	0	0	0	4	48	13	1	NA
2044	1	1	0	NA	NA	NA	NA	NA	NA	NA	NA	NA	NA	NA	NA	3	4
2046	1	1	90	NA	34	10	81	NA	5	0	0	0	2	23	8	1	NA
2049	1	1	0	NA	24	7	NA	NA	NA	NA	NA	NA	5	NA	NA	2	1
2050	1	1	90	29	39	6	68	2	5	0	0	0	2	20	7	0	NA
2051	1	1	0	NA	NA	6	83	NA	4	0	0	0	2	11	3	1	NA
2052	1	1	0	NA	NA	NA	NA	NA	NA	NA	NA	NA	NA	NA	NA	5	5
2055	1	2	0	24	25	5	83	1	5	0	0	1	2	25	2	1	NA
2056	1	1	0	65	33	12	80	4	2	0	0	0	2	18	12	5	5
2057	1	1	50	76	55	14	76	3	4	0	0	0	2	NA	12	1	NA
2058	1	1	0	35	37	7	76	1	4	0	0	0	4	24	5	1	NA
2062	1	1	70	NA	31	8	88	NA	3	0	0	0	2	19	3	1	NA
2064	1	1	0	NA	28	6	85	NA	3	0	0	0	2	NA	NA	2	4
2067	1	1	20	53	54	14	86	3	3	0	0	0	5	24	6	4	1
2069	1	1	70	NA	24	4	86	NA	2	0	1	0	2	10	2	2	1
2070	1	1	0	NA	47	13	72	2	3	0	0	0	2	24	13	1	NA
2074	1	1	0	23	NA	5	77	2	3	0	1	0	4	NA	NA	2	4
2075	1	1	0	NA	NA	6	86	NA	3	0	0	0	3	NA	NA	2	4
2076	1	2	0	NA	25	8	75	NA	5	0	0	0	2	22	9	1	NA
2077	1	1	0	NA	NA	7	77	NA	5	0	1	0	3	NA	NA	3	3
2078	1	1	10	41	32	15	60	2	3	1	0	0	2	18	6	3	1
2079	1	1	0	67	NA	NA	NA	NA	NA	NA	NA	NA	NA	NA	NA	2	1
2081	1	1	20	40	44	7	NA	1	2	0	0	0	1	43	8	3	1
2082	1	1	0	77	43	15	83	3	5	0	0	0	3	36	17	4	2
2085	1	1	60	48	52	10	86	2	5	0	0	1	2	21	4	2	1
2088	1	1	0	NA	NA	NA	NA	1	NA	NA	NA	NA	NA	NA	NA	2	1
2089	1	1	30	58	32	19	NA	5	4	0	0	0	2	14	5	5	2
2090	1	4	0	46	NA	10	85	NA	2	0	0	1	2	NA	4	3	3
2092	1	1	0	45	24	6	78	1	3	0	0	0	2	12	3	4	4
2095	1	1	0	32	31	11	NA	1	NA	NA	NA	NA	NA	NA	NA	2	1
2097	1	1	100	NA	31	7	NA	NA	5	1	0	0	1	20	5	0	NA
2098	1	1	0	NA	31	5	NA	3	NA	NA	NA	NA	NA	NA	NA	3	4
2100	1	1	0	49	NA	7	84	5	4	0	0	0	3	NA	6	4	5
2101	1	1	30	36	NA	8	70	NA	3	0	0	0	2	21	2	2	4
2103	1	1	20	28	26	5	82	5	5	0	0	0	5	19	1	1	NA
2105	1	1	0	NA	30	7	86	NA	5	0	1	0	3	27	10	2	1
2108	1	1	60	49	27	8	90	4	1	0	0	0	2	13	2	3	4
2110	1	1	0	28	34	NA	90	NA	3	0	0	0	2	34	NA	NA	NA
2111	1	1	20	NA	34	4	78	4	3	0	0	0	2	27	6	2	1
2113	1	2	0	34	32	6	86	2	3	0	0	0	2	12	4	4	2
2114	1	1	30	28	52	6	83	2	2	0	0	0	1	21	3	2	1
2119	1	1	10	43	34	7	84	2	3	0	0	0	2	11	4	3	5
2120	1	1	10	44	NA	8	89	NA	2	0	0	0	1	NA	NA	2	4
2121	1	2	0	NA	NA	NA	NA	NA	4	0	0	0	3	21	NA	NA	NA
2122	1	2	30	NA	27	8	87	NA	4	0	0	0	3	14	5	1	NA
2123	1	1	0	33	NA	10	84	NA	NA	NA	NA	NA	NA	NA	9	2	1
2124	1	2	20	43	26	4	72	2	5	0	0	0	3	8	4	1	NA
2125	1	1	20	34	NA	6	82	5	4	0	1	0	2	17	9	4	5
2133	1	1	0	46	34	7	88	1	3	0	0	0	2	17	3	5	5
2137	1	1	0	27	NA	4	75	1	3	0	1	0	2	NA	4	2	1
2138	1	1	0	50	43	15	NA	2	NA	NA	NA	NA	5	NA	NA	5	5
2141	1	1	20	NA	32	8	NA	4	NA	NA	NA	NA	NA	NA	NA	4	2
2142	1	1	30	NA	44	11	90	1	4	0	0	0	2	31	8	1	NA
2143	1	1	0	40	33	8	86	3	4	0	0	0	2	15	7	2	1
2150	1	2	10	35	23	3	90	1	4	0	1	0	4	14	3	4	3
2151	1	1	0	45	39	9	85	2	4	0	0	0	2	6	3	4	4
2152	1	1	30	30	48	8	NA	2	5	1	1	1	2	2	1	2	4
2154	1	1	0	NA	42	9	86	1	3	0	0	1	4	36	13	4	2
2156	1	1	0	NA	29	6	NA	NA	NA	NA	NA	NA	NA	NA	NA	3	2
2159	1	1	0	33	32	8	84	2	3	0	0	0	2	7	4	4	4
2161	1	1	0	26	35	8	90	NA	1	0	0	0	NA	NA	NA	2	4
2163	1	1	0	38	39	6	73	1	5	0	0	0	3	21	12	3	3
2166	1	1	0	32	32	5	NA	3	3	0	0	0	2	3	1	2	1
2170	1	2	0	38	22	4	85	1	3	0	0	0	2	18	3	5	5
2171	1	4	0	NA	25	6	NA	1	NA	NA	NA	NA	NA	NA	NA	4	5
2172	1	2	0	NA	36	9	87	4	5	1	0	0	4	23	9	3	1
2174	1	1	80	NA	NA	NA	NA	NA	NA	NA	NA	NA	NA	NA	NA	1	NA
2175	1	1	20	37	29	6	84	5	NA	NA	NA	NA	2	20	4	4	4
2176	1	1	50	NA	22	7	92	NA	2	0	0	0	2	7	4	2	4
2179	1	1	20	NA	28	7	70	1	3	0	0	0	2	27	8	3	4
2180	1	1	0	36	23	8	90	1	3	0	1	1	2	12	2	2	NA
2183	1	2	0	31	34	5	90	NA	4	0	0	0	3	30	5	4	5
2185	1	1	0	28	37	7	61	5	4	0	1	0	2	32	10	4	4
2186	1	2	0	NA	32	5	90	2	5	0	0	0	NA	NA	NA	3	1
2187	1	1	0	NA	31	5	90	1	3	0	0	0	2	23	4	4	3
2189	1	2	10	37	22	4	75	5	4	1	0	0	2	21	4	2	1
2191	1	2	0	NA	NA	NA	83	NA	4	0	0	0	3	28	6	3	1
2192	1	1	80	NA	NA	NA	NA	NA	4	0	0	0	5	NA	NA	2	2
2194	1	1	30	86	50	20	75	5	4	0	0	0	2	37	15	3	1
2195	1	2	0	NA	38	5	65	NA	1	0	1	0	4	22	5	3	4
2197	1	2	80	NA	NA	NA	NA	NA	NA	NA	NA	NA	NA	NA	NA	2	NA
2198	1	2	0	26	35	5	79	1	3	0	0	0	2	14	4	3	4
2201	1	1	0	55	46	11	80	5	2	0	0	0	3	30	11	5	5
2202	1	2	0	NA	NA	8	80	NA	5	0	0	0	3	27	8	3	2
2203	1	2	0	NA	NA	NA	NA	NA	NA	NA	NA	NA	NA	NA	NA	2	1
2205	1	2	10	37	27	10	84	5	2	0	0	0	1	18	5	2	1
2206	1	2	0	25	54	8	84	2	2	0	0	0	2	14	2	2	4
2208	1	2	0	NA	NA	NA	NA	NA	NA	NA	NA	NA	NA	NA	NA	3	1
2209	1	2	90	NA	32	5	74	NA	3	0	0	0	2	31	5	1	NA
2210	1	3	10	27	NA	7	86	2	3	0	0	0	NA	NA	NA	3	4
2211	1	1	0	44	32	6	81	5	4	0	0	0	2	17	4	4	2
2212	1	1	40	NA	26	6	84	4	4	0	0	0	2	18	3	2	1
2213	1	1	30	NA	NA	11	81	NA	NA	NA	NA	NA	NA	NA	9	2	2
2214	1	1	0	55	32	9	80	1	2	0	0	0	2	19	5	3	3
2216	1	1	0	NA	NA	NA	84	NA	NA	NA	NA	NA	3	NA	7	4	4
2221	1	1	90	51	NA	12	82	NA	NA	NA	NA	NA	1	NA	11	1	NA
2223	1	1	10	NA	26	5	79	1	3	0	0	0	4	23	4	3	1
2224	1	1	0	NA	31	7	85	1	3	0	0	0	2	27	4	3	3
2225	1	1	0	NA	NA	NA	NA	NA	NA	NA	NA	NA	NA	NA	NA	4	2
2227	1	1	0	NA	NA	8	75	NA	3	0	0	0	NA	NA	NA	1	NA
2228	1	1	0	47	NA	5	82	NA	3	0	0	0	NA	NA	NA	2	1
2229	1	1	0	NA	NA	NA	NA	NA	NA	NA	NA	NA	NA	NA	NA	1	NA
2230	1	1	10	89	45	15	88	4	4	0	0	0	2	14	5	3	1
2234	1	1	0	NA	NA	6	76	2	3	1	0	0	4	23	6	2	4
2235	1	2	0	NA	NA	6	NA	1	NA	NA	NA	NA	NA	NA	NA	4	4
2236	1	1	0	32	50	15	82	2	2	0	0	0	2	NA	NA	3	4
2238	1	2	40	NA	50	11	NA	NA	NA	NA	NA	NA	NA	NA	NA	1	NA
2240	1	2	10	NA	33	7	NA	NA	NA	NA	NA	NA	NA	NA	NA	2	4
2241	1	2	0	NA	NA	NA	NA	NA	NA	NA	NA	NA	NA	NA	NA	2	4
2242	1	1	0	NA	34	4	NA	2	4	0	0	0	5	NA	NA	1	NA
2245	1	1	0	NA	NA	6	NA	NA	NA	NA	NA	NA	NA	NA	NA	3	5
2246	1	1	20	60	56	15	74	5	2	0	0	0	2	19	9	2	1
2247	1	1	0	NA	NA	10	70	NA	3	0	0	0	2	33	10	2	NA
2249	1	1	20	47	NA	6	82	NA	2	0	0	0	1	NA	NA	2	1
2250	1	1	0	36	41	8	95	3	4	0	0	0	2	39	10	2	NA
2251	1	1	0	29	31	10	90	3	3	1	0	0	3	16	7	4	5
2252	1	1	0	NA	26	6	NA	NA	NA	NA	NA	NA	NA	NA	NA	4	5
2253	1	1	0	NA	27	7	86	4	3	0	0	1	4	19	7	3	1
2263	1	1	0	29	25	12	90	2	5	0	1	0	3	NA	9	1	NA
2264	1	1	0	38	30	7	73	5	5	0	1	1	2	19	4	4	5
2265	1	1	0	35	35	11	84	5	3	0	0	0	2	16	9	4	5
2266	1	1	70	37	NA	8	88	2	NA	NA	NA	NA	NA	NA	NA	2	4
2267	1	1	0	NA	NA	7	76	NA	NA	NA	NA	NA	2	NA	NA	2	1
2268	1	1	0	NA	19	NA	NA	NA	NA	NA	NA	NA	NA	NA	NA	1	NA
2286	1	1	0	NA	39	7	NA	NA	NA	NA	NA	NA	NA	NA	NA	4	5
2287	1	1	0	NA	29	7	79	5	5	0	0	0	3	24	8	1	NA
2290	1	2	0	NA	43	8	NA	1	NA	NA	NA	NA	NA	NA	NA	4	5
2292	1	2	0	36	29	10	NA	1	NA	NA	NA	NA	5	NA	NA	3	5
2294	1	1	70	NA	NA	NA	88	4	4	0	0	0	2	11	1	1	NA
2304	1	1	70	NA	NA	7	90	NA	3	0	1	0	2	13	3	1	NA
2305	1	2	0	NA	25	5	88	NA	5	1	0	0	4	14	4	1	NA
2309	1	2	0	14	35	5	79	2	3	0	1	0	2	6	1	2	4
2311	1	1	0	NA	NA	NA	NA	1	NA	NA	NA	NA	NA	NA	NA	3	3
2312	1	1	0	28	NA	5	73	1	3	0	0	0	NA	NA	NA	2	1
2313	1	1	0	38	NA	10	80	NA	4	0	0	0	2	18	11	2	NA
2320	1	2	50	30	38	8	NA	2	4	0	0	0	NA	NA	NA	3	5
2321	1	1	20	NA	32	10	64	4	4	0	1	0	3	22	11	2	1
2325	1	1	0	NA	NA	NA	NA	NA	NA	NA	NA	NA	NA	NA	NA	2	1
2329	1	1	10	40	30	7	78	5	3	1	0	0	2	15	7	2	1
2335	1	1	40	NA	36	7	NA	2	NA	NA	NA	NA	NA	NA	NA	1	NA
2336	1	1	0	33	NA	11	NA	NA	4	0	0	0	5	NA	NA	2	4
2337	1	1	70	NA	NA	NA	NA	NA	NA	NA	NA	NA	NA	NA	NA	1	NA
2341	1	1	20	NA	NA	4	NA	NA	NA	NA	NA	NA	NA	NA	NA	1	NA
2342	1	1	0	NA	NA	6	78	NA	2	0	0	0	NA	NA	NA	1	NA
2343	1	2	0	NA	NA	NA	NA	NA	NA	NA	NA	NA	NA	NA	NA	2	1
2351	1	2	0	NA	NA	6	66	NA	4	0	0	0	2	NA	5	2	1
2353	1	1	0	24	29	7	74	5	5	0	0	0	2	29	11	2	1
2354	1	1	10	NA	NA	NA	NA	1	NA	NA	NA	NA	NA	NA	NA	2	1
2355	1	1	0	22	29	7	87	1	3	0	0	0	2	12	4	1	NA
2356	1	1	0	NA	26	5	83	NA	3	0	0	0	2	19	4	3	1
2358	1	2	0	22	42	8	86	2	2	0	0	0	6	19	1	6	5
2359	1	2	0	NA	NA	NA	NA	NA	NA	NA	NA	NA	NA	NA	NA	1	NA
2369	1	2	0	32	19	7	90	4	2	0	1	0	2	8	4	3	5
2374	1	2	0	30	20	4	80	1	5	0	0	0	2	9	3	3	3
2376	1	1	90	NA	NA	NA	NA	NA	4	0	0	0	2	14	5	0	NA
2377	1	1	0	NA	34	11	83	1	5	0	0	0	2	30	14	3	1
2383	1	1	10	35	33	6	83	5	3	0	0	0	2	26	6	2	1
2386	1	2	80	29	26	5	85	4	4	0	0	0	3	17	NA	1	1
2387	1	2	0	25	20	5	NA	1	NA	NA	NA	NA	NA	NA	NA	3	5
2389	1	1	0	NA	NA	6	78	1	3	0	0	0	2	18	3	3	3
2390	1	1	0	NA	19	3	81	1	4	0	0	0	6	12	1	3	1
2396	1	1	30	NA	32	8	85	4	5	0	0	0	3	NA	12	2	1
2397	1	1	0	50	NA	10	NA	NA	NA	NA	NA	NA	NA	NA	NA	5	5
2400	1	2	0	NA	NA	NA	NA	NA	NA	NA	NA	NA	NA	NA	NA	4	1
2401	1	1	0	NA	NA	NA	NA	NA	NA	NA	NA	NA	NA	NA	NA	1	NA
2402	1	1	10	NA	43	8	83	NA	3	0	0	0	2	21	4	4	1
2404	1	1	0	NA	NA	NA	NA	NA	NA	NA	NA	NA	NA	NA	NA	1	NA
2405	1	1	0	NA	NA	NA	NA	NA	NA	NA	NA	NA	NA	NA	NA	0	NA
2406	1	2	0	NA	NA	NA	NA	NA	3	1	0	0	2	NA	NA	1	NA
2410	1	2	0	34	22	5	85	1	3	0	0	0	3	14	5	3	5
2412	1	2	10	30	17	3	80	1	3	0	0	1	3	8	5	3	4
2413	1	1	40	NA	27	9	80	NA	3	1	0	0	3	15	7	2	1
2415	1	1	10	NA	NA	NA	NA	NA	NA	NA	NA	NA	NA	NA	NA	3	1
2420	1	2	40	NA	NA	5	NA	1	1	0	0	0	NA	NA	NA	2	1
2423	1	1	0	38	36	8	82	5	3	0	1	0	2	19	6	1	NA
2424	1	1	0	35	33	9	85	3	5	0	1	0	3	10	12	4	1
2425	1	2	0	NA	NA	NA	NA	NA	NA	NA	NA	NA	NA	NA	NA	3	1
2426	1	2	0	31	32	6	90	2	3	0	0	0	6	2	1	3	2
2428	1	4	0	35	NA	4	84	NA	2	0	0	0	2	NA	NA	1	NA
2429	1	3	0	28	21	9	90	5	3	0	0	0	3	15	9	2	1
2432	1	1	10	NA	39	15	80	5	3	0	1	0	2	29	15	5	4
2435	1	1	70	26	33	12	90	2	2	0	1	0	2	15	7	1	NA
2437	1	1	0	43	33	10	85	3	3	0	1	0	2	NA	5	2	1
2439	1	1	0	NA	22	5	NA	1	1	0	0	0	NA	NA	NA	3	3
2443	1	2	0	41	40	8	NA	1	1	0	0	0	NA	NA	NA	3	1
2444	1	1	10	29	24	4	85	2	3	0	1	1	2	15	2	1	NA
2445	1	1	90	20	38	8	60	2	3	0	1	1	2	34	15	NA	NA
2449	1	1	0	43	28	5	86	4	2	0	1	0	2	10	3	7	5
2451	1	1	0	32	30	6	NA	4	NA	NA	NA	NA	NA	NA	NA	1	NA
2452	1	2	0	NA	NA	6	NA	NA	5	0	0	0	NA	NA	NA	4	1
2455	1	2	0	NA	33	6	90	NA	3	0	0	0	2	6	4	3	4
2456	1	1	0	NA	NA	8	NA	NA	NA	NA	NA	NA	NA	NA	NA	3	1
2457	1	1	0	54	60	12	83	3	4	0	1	0	2	24	10	4	4
2459	1	1	0	31	39	7	NA	NA	NA	NA	NA	NA	NA	NA	NA	1	NA
2464	1	1	0	NA	NA	8	NA	NA	4	0	0	0	2	NA	9	4	4
2465	1	2	20	33	29	8	NA	4	NA	NA	NA	NA	NA	NA	NA	2	1
2466	1	2	0	54	29	11	87	1	4	0	0	0	3	NA	14	2	1
2467	1	1	50	NA	8	15	NA	4	1	0	0	0	NA	NA	NA	1	NA
2468	1	1	0	NA	28	9	NA	1	2	0	1	0	NA	NA	NA	3	1
2471	1	1	0	NA	NA	5	70	2	2	1	0	0	5	NA	NA	NA	NA
2472	1	1	0	NA	39	12	NA	NA	NA	NA	NA	NA	NA	NA	NA	2	4
2474	1	1	10	NA	NA	8	83	2	2	0	0	0	2	30	9	3	1
2475	1	1	60	57	23	11	85	4	2	0	1	0	2	14	7	1	NA
2479	1	1	20	NA	34	12	77	4	2	0	0	0	3	23	7	4	4
2480	1	1	0	41	25	6	80	1	2	0	0	0	2	25	7	4	1
2482	1	2	0	38	41	5	75	3	5	0	1	1	2	15	5	4	3
2483	1	2	0	32	38	5	79	3	3	0	0	0	2	17	5	4	5
2485	1	1	20	41	25	7	80	3	1	0	0	0	2	8	2	3	4
2486	1	1	0	62	35	9	NA	3	NA	NA	NA	NA	NA	NA	NA	4	4
2494	1	5	0	33	24	7	95	1	2	0	1	0	2	7	2	2	1
2498	1	1	30	52	36	17	NA	4	NA	NA	NA	NA	NA	NA	NA	2	1
2501	1	1	60	NA	NA	7	NA	NA	NA	NA	NA	NA	NA	NA	NA	2	1
2504	1	1	20	56	29	7	95	4	3	1	0	1	2	20	6	1	NA
2506	1	1	0	NA	NA	9	90	NA	3	0	0	1	2	20	10	1	NA
2508	1	1	0	NA	48	5	NA	2	5	0	1	1	5	NA	NA	1	NA
2509	1	2	40	33	24	6	90	4	NA	1	0	0	2	6	1	1	NA
2512	1	1	10	NA	32	10	80	1	3	1	1	0	3	32	13	3	1
2513	1	1	30	NA	33	12	NA	2	NA	NA	NA	NA	NA	NA	NA	NA	NA
2516	1	1	30	NA	44	14	NA	NA	NA	NA	NA	NA	NA	NA	NA	3	4
2517	1	2	0	29	23	5	90	3	2	0	0	1	2	8	2	2	5
2519	1	1	50	NA	NA	13	90	4	1	0	1	0	3	NA	NA	1	NA
2520	1	1	0	33	25	7	NA	4	3	0	1	0	2	15	3	3	1
2522	1	1	0	NA	39	9	77	2	2	1	0	0	2	12	5	5	5
2523	1	1	0	45	26	12	85	4	1	0	0	0	2	21	5	3	3
2527	1	1	30	29	34	7	80	2	3	0	0	1	3	24	10	2	1
2528	1	1	0	NA	33	6	80	NA	3	0	0	0	3	24	11	3	3
2531	1	1	30	50	25	5	NA	1	3	1	0	0	6	6	1	1	NA
2535	1	1	0	NA	30	10	NA	1	1	0	1	0	5	18	6	1	NA
2536	1	1	0	NA	31	5	80	4	3	0	0	0	2	23	8	2	1
2538	1	1	10	38	28	10	90	4	3	0	0	0	1	NA	3	1	NA
2539	1	2	0	NA	4	8	NA	3	4	0	0	0	NA	NA	NA	4	5
2545	1	1	80	45	26	8	80	1	3	0	1	0	3	25	9	1	NA
2547	1	1	10	NA	37	9	86	1	1	0	1	0	2	17	5	3	4
2551	1	1	0	NA	21	6	69	4	1	0	1	0	2	10	5	3	3
2552	1	1	0	NA	36	5	NA	4	NA	1	0	0	NA	NA	NA	2	1
2554	1	1	0	37	20	10	90	1	3	1	0	0	2	12	3	4	4
2555	1	1	0	32	27	4	NA	1	4	0	0	0	NA	NA	NA	2	1
2556	1	2	0	NA	34	7	80	4	5	0	0	0	3	22	7	2	1
2559	1	2	0	NA	NA	4	62	3	3	0	0	0	2	24	8	4	NA
2565	1	1	80	NA	NA	NA	NA	NA	NA	NA	NA	NA	NA	NA	NA	NA	NA
2566	1	2	60	64	26	11	90	4	3	0	1	1	2	NA	8	NA	NA
2567	1	1	0	NA	24	5	NA	4	3	0	0	1	NA	NA	NA	2	4
2571	1	1	10	NA	31	12	NA	1	NA	NA	NA	NA	NA	NA	NA	6	5
2574	1	1	0	NA	37	9	NA	4	NA	NA	NA	NA	NA	NA	NA	3	1
2575	1	2	0	NA	31	7	90	4	3	1	0	0	2	13	5	2	1
2576	1	1	10	36	35	6	85	4	3	0	0	0	1	NA	5	3	1
2577	1	3	50	NA	21	13	NA	4	NA	NA	NA	NA	NA	NA	NA	1	NA
2578	1	1	0	39	40	10	90	3	5	0	1	1	3	29	12	2	5
2579	1	1	0	35	32	10	NA	1	NA	NA	NA	NA	NA	NA	NA	2	1
2581	1	1	0	NA	35	4	85	4	3	0	0	0	3	27	12	3	1
2583	1	1	0	NA	34	11	85	1	3	0	0	0	3	31	12	4	3
2587	1	3	0	NA	43	7	NA	3	4	0	1	0	2	29	8	2	NA
2588	1	1	30	40	36	11	NA	3	5	0	0	0	5	NA	NA	4	5
2591	1	1	0	43	36	12	90	3	2	0	0	0	3	22	9	3	5
2593	1	2	0	37	31	10	NA	2	NA	NA	NA	NA	NA	NA	NA	5	2
2594	1	1	0	NA	NA	NA	NA	4	NA	NA	NA	NA	NA	NA	NA	2	1
2600	1	1	0	31	20	3	75	1	5	0	1	0	2	14	3	3	1
2601	1	1	0	NA	NA	6	NA	NA	NA	NA	NA	NA	NA	NA	NA	1	NA
2603	1	1	0	23	42	8	NA	2	3	0	1	0	2	17	4	2	1
2604	1	2	10	NA	23	4	NA	NA	NA	NA	NA	NA	NA	NA	NA	5	5
2606	1	1	20	51	25	8	80	1	3	0	0	0	4	20	8	4	3
2610	1	2	0	NA	21	3	NA	1	2	0	0	0	5	NA	NA	3	1
2611	1	2	30	23	38	6	NA	2	3	0	0	0	6	8	1	4	4
2616	1	1	30	47	28	9	90	4	4	0	0	0	2	16	4	3	2
2617	1	1	10	36	26	6	90	2	2	0	0	0	2	8	2	2	1
2619	1	1	0	26	34	4	85	1	3	0	0	0	3	33	3	3	3
2621	1	1	40	41	17	8	75	2	1	0	1	0	1	NA	6	1	NA
2623	1	1	0	NA	28	10	NA	3	3	0	1	1	3	11	8	7	3
2629	1	2	80	41	21	6	NA	4	3	1	0	0	5	NA	NA	2	2
2630	1	1	0	32	30	6	76	3	3	1	0	0	3	16	6	4	5
2631	1	1	0	NA	26	10	90	1	3	0	0	0	2	14	5	3	3
2632	1	1	40	24	54	12	85	NA	5	0	0	0	2	29	11	1	NA
2635	1	2	0	45	19	6	90	1	2	0	0	0	2	12	6	2	1
2637	1	2	20	NA	NA	NA	NA	1	NA	NA	NA	NA	NA	NA	NA	3	2
2638	1	2	0	NA	NA	NA	70	1	3	1	0	0	2	14	4	3	3
2639	1	1	0	31	23	6	NA	1	5	0	0	0	6	NA	1	4	5
2640	1	1	50	NA	NA	NA	NA	NA	NA	NA	NA	NA	NA	NA	NA	1	NA
2642	1	2	0	38	NA	10	75	4	3	0	0	0	3	NA	7	3	2
2643	1	2	0	37	32	7	NA	4	NA	NA	NA	NA	NA	NA	NA	2	1
2647	1	1	20	39	25	8	80	4	3	0	0	0	3	NA	8	1	NA
2648	1	2	0	NA	42	3	79	2	5	1	0	0	2	30	3	1	NA
2649	1	1	0	37	NA	11	82	NA	4	0	0	0	2	NA	NA	2	1
2651	1	1	0	NA	NA	NA	NA	NA	NA	NA	NA	NA	NA	NA	NA	2	1
2652	1	2	0	25	22	2	75	5	2	0	1	0	2	16	1	1	NA
2653	1	2	0	41	34	7	90	1	3	0	0	1	2	25	4	4	5
2655	1	2	0	33	23	3	NA	1	2	0	0	0	5	NA	NA	3	1
2656	1	2	0	30	27	4	80	5	3	0	0	0	2	25	3	3	2
2657	1	2	20	NA	20	5	79	NA	3	0	0	0	2	19	4	1	NA
2659	1	1	0	NA	37	6	75	3	2	0	0	0	2	20	3	4	5
2660	1	2	10	47	26	7	85	2	2	0	1	0	2	NA	6	3	2
2662	1	1	70	NA	NA	NA	NA	NA	3	0	0	0	NA	NA	NA	1	NA
2663	1	2	0	NA	NA	NA	84	NA	3	0	0	0	NA	NA	NA	1	NA
2664	1	2	0	40	28	6	85	1	5	0	0	1	4	25	6	3	2
2665	1	1	0	40	NA	7	82	1	5	0	0	0	NA	NA	NA	3	4
2666	1	1	0	38	NA	NA	80	NA	4	0	0	0	NA	NA	NA	1	NA
2667	1	2	10	NA	25	5	83	NA	3	0	0	0	2	NA	3	1	NA
2668	1	1	60	NA	32	NA	NA	1	NA	NA	NA	NA	NA	NA	NA	1	NA
2669	1	2	20	NA	19	NA	NA	4	NA	NA	NA	NA	NA	NA	NA	3	4
2671	1	1	0	NA	25	14	82	4	3	0	0	0	4	16	7	1	NA
2672	1	1	0	NA	21	4	80	NA	3	0	0	0	2	12	2	1	NA
2674	1	2	0	31	NA	12	NA	NA	3	0	0	0	NA	NA	NA	3	2
2675	1	1	80	NA	50	15	NA	NA	2	1	0	0	2	24	8	1	NA
2676	1	1	0	27	NA	6	78	NA	3	0	0	0	NA	NA	NA	2	1
2677	1	1	0	49	NA	8	89	1	2	0	0	0	4	NA	NA	2	1
2678	1	1	60	NA	NA	NA	NA	NA	NA	NA	NA	NA	NA	NA	NA	1	NA
2679	1	1	0	NA	NA	NA	NA	1	NA	NA	NA	NA	NA	NA	NA	3	NA
2680	1	1	30	56	22	13	65	1	4	0	0	0	2	21	12	1	NA
2682	1	4	0	70	49	12	90	5	5	0	0	0	NA	NA	NA	4	4
2683	1	1	0	NA	NA	NA	NA	NA	NA	NA	NA	NA	NA	NA	NA	1	NA
2684	1	1	0	44	NA	NA	NA	NA	NA	NA	NA	NA	NA	NA	NA	2	NA
2686	1	2	60	21	NA	5	66	2	2	0	0	0	4	24	5	1	NA
2687	1	1	0	NA	NA	NA	NA	NA	NA	NA	NA	NA	NA	NA	NA	1	NA
2691	1	1	30	42	NA	13	73	NA	NA	NA	NA	NA	NA	NA	NA	3	2
2694	1	1	20	43	32	10	75	NA	3	0	0	1	2	18	8	3	2
2695	1	1	0	NA	39	11	86	1	4	0	0	0	2	39	9	2	1
2696	1	1	0	NA	NA	NA	86	NA	2	0	0	0	NA	NA	NA	3	1
2697	1	1	90	NA	NA	NA	90	NA	4	0	0	0	NA	NA	NA	1	NA
2698	1	1	90	NA	NA	4	NA	5	4	0	0	0	5	NA	NA	1	NA
2699	1	1	90	56	NA	11	NA	2	NA	NA	NA	NA	5	NA	NA	0	NA
2700	1	1	80	NA	NA	9	NA	NA	NA	NA	NA	NA	NA	NA	NA	1	NA
2701	1	4	0	NA	28	8	NA	1	NA	NA	NA	NA	5	NA	NA	3	1
2702	1	2	0	NA	NA	6	86	NA	4	0	0	0	2	18	3	4	2
2703	1	1	0	NA	NA	8	65	NA	4	0	0	0	2	20	8	2	1
2704	1	1	0	NA	NA	NA	63	NA	3	0	0	0	NA	NA	NA	1	NA
2707	1	1	0	NA	22	7	NA	NA	NA	NA	NA	NA	NA	NA	NA	2	1
2708	1	1	0	27	34	6	62	2	3	0	0	0	2	7	3	2	1
2711	1	1	0	43	47	5	86	2	5	0	0	0	2	25	3	2	1
2713	1	2	0	41	32	3	85	1	5	1	1	1	2	14	4	2	1
2715	1	1	60	68	NA	11	88	4	3	0	0	0	NA	NA	NA	2	2
2717	1	1	40	NA	27	9	NA	1	NA	0	0	0	NA	NA	NA	4	3
2719	1	1	70	35	20	9	88	3	3	0	0	0	2	11	3	2	1
2721	1	1	80	NA	NA	5	84	NA	4	0	0	0	NA	NA	NA	1	NA
2723	1	2	0	38	26	5	78	5	2	0	1	0	2	14	5	4	1
2724	1	2	0	NA	19	6	85	NA	5	1	0	0	2	9	1	4	5
2725	1	1	0	NA	NA	NA	NA	NA	NA	NA	NA	NA	NA	NA	NA	1	NA
2726	1	2	40	27	NA	4	79	5	5	0	0	1	2	20	4	1	NA
2728	1	1	0	62	33	14	84	4	2	0	0	0	4	33	12	3	4
2729	1	1	0	32	34	7	80	3	3	0	0	1	2	21	4	3	1
2730	1	2	0	51	28	4	82	1	5	0	0	1	2	15	1	5	5
2731	1	2	10	30	26	7	NA	4	NA	NA	NA	NA	NA	NA	NA	5	2
2733	1	1	20	NA	22	5	82	NA	2	0	0	0	2	11	2	3	2
2734	1	1	30	NA	27	16	69	4	4	0	0	0	NA	NA	NA	2	1
2737	1	4	0	37	19	5	80	1	2	0	0	0	3	18	6	4	5
2738	1	2	0	31	33	7	88	3	4	0	0	0	1	18	5	3	5
2739	1	1	0	NA	33	7	78	NA	3	0	0	0	2	30	7	2	NA
2741	1	1	0	NA	NA	NA	NA	1	NA	NA	NA	NA	NA	NA	NA	3	3
2742	1	1	0	NA	NA	NA	NA	NA	3	0	0	0	NA	NA	NA	1	NA
2743	1	1	0	25	29	7	NA	2	2	0	0	0	6	8	1	3	2
2744	1	1	90	NA	NA	11	64	NA	2	0	1	0	2	21	7	0	NA
2745	1	2	0	34	24	3	76	5	3	0	0	0	2	21	2	2	1
2748	1	1	0	NA	NA	NA	NA	NA	NA	NA	NA	NA	NA	NA	NA	4	NA
2750	1	1	0	NA	NA	NA	80	NA	4	0	0	0	2	32	4	2	NA
2752	1	2	0	NA	NA	NA	90	NA	5	1	0	0	2	NA	NA	NA	NA
2754	1	2	20	NA	NA	NA	NA	1	NA	NA	NA	NA	NA	NA	NA	4	4
2756	1	1	30	NA	NA	8	NA	NA	3	0	0	0	5	NA	NA	2	1
2757	1	1	0	20	NA	8	64	NA	5	0	0	0	NA	NA	NA	1	NA
2758	1	1	0	45	36	11	82	1	2	0	1	0	5	19	9	3	4
2759	1	1	0	43	44	17	86	5	4	0	0	0	NA	NA	NA	3	5
2760	1	1	30	NA	36	9	88	3	5	0	0	0	NA	NA	NA	4	5
2761	1	1	0	63	NA	11	NA	NA	NA	NA	NA	NA	5	NA	NA	3	5
2764	1	1	0	47	24	8	74	4	3	0	1	0	2	18	8	3	1
2765	1	1	0	42	NA	12	83	NA	4	0	0	0	NA	NA	NA	3	4
2767	1	1	60	NA	NA	NA	NA	NA	NA	NA	NA	NA	NA	NA	NA	2	2
2769	1	1	50	27	27	11	86	5	2	0	0	0	2	25	7	1	NA
2770	1	2	10	44	24	5	74	5	1	0	1	0	3	12	5	4	2
2773	1	1	10	42	23	7	75	1	4	0	0	0	2	15	6	2	1
2774	1	1	0	26	20	5	80	5	2	0	0	0	2	13	4	2	2
2775	1	1	0	31	23	11	84	5	2	0	0	0	2	14	9	2	4
2777	1	1	0	NA	NA	NA	NA	4	NA	NA	NA	NA	NA	NA	NA	3	4
2780	1	1	0	NA	35	8	76	1	4	0	0	0	3	33	7	3	3
2782	1	1	0	NA	NA	NA	NA	NA	NA	NA	NA	NA	NA	NA	NA	1	NA
2786	1	2	0	NA	NA	NA	90	NA	5	0	0	0	2	20	3	2	1
2789	1	1	0	48	33	8	75	5	4	0	0	0	3	29	9	4	5
2790	1	1	0	NA	NA	7	85	NA	4	0	0	0	NA	NA	NA	4	5
2792	1	1	60	33	21	9	NA	4	3	0	0	0	1	10	5	2	1
2793	1	1	40	42	54	10	86	3	5	0	0	1	NA	NA	NA	2	1
2794	1	1	0	31	36	11	70	5	5	0	0	0	2	31	10	2	1
2798	1	1	0	NA	31	5	66	NA	1	0	1	0	4	30	5	1	NA
2799	1	1	0	NA	23	5	73	4	2	0	0	0	2	16	4	3	1
2800	1	3	40	44	29	10	75	5	2	0	0	0	3	24	12	5	5
2801	1	1	0	48	38	13	70	5	2	0	0	0	NA	NA	NA	6	5
2804	1	1	0	NA	NA	12	80	NA	3	0	0	0	NA	NA	NA	2	NA
2805	1	1	10	NA	35	10	78	NA	2	0	0	0	2	28	7	2	1
2806	1	1	60	39	44	9	85	5	4	0	0	0	2	31	6	1	NA
2812	1	1	0	NA	NA	NA	70	NA	2	0	0	0	NA	NA	10	2	1
2813	1	1	0	37	49	13	84	3	3	0	0	0	4	26	6	1	NA
2815	1	2	20	34	35	5	73	3	3	1	0	0	2	11	5	5	5
2816	1	2	70	NA	NA	6	77	NA	4	0	0	0	NA	NA	NA	1	NA
2821	1	1	0	NA	37	8	79	NA	5	1	0	0	3	20	8	2	1
2822	1	1	0	56	NA	16	95	NA	2	0	0	0	NA	NA	9	2	1
2823	1	2	0	NA	NA	NA	NA	NA	NA	NA	NA	NA	NA	NA	NA	2	NA
2825	1	2	40	29	30	5	85	3	2	1	0	0	2	11	2	4	5
2827	1	1	0	NA	NA	NA	NA	NA	4	0	0	0	NA	NA	NA	2	NA
2828	1	1	20	NA	27	6	83	4	4	0	0	0	NA	NA	NA	2	1
2829	1	1	10	33	41	10	65	1	5	0	1	0	2	28	13	2	4
2832	1	3	70	NA	34	6	NA	1	NA	NA	NA	NA	NA	NA	NA	2	1
2835	1	1	0	NA	36	13	78	4	3	0	0	0	NA	NA	12	3	2
2836	1	1	0	41	42	7	77	1	3	0	0	0	4	30	7	2	NA
2841	1	1	20	NA	9	NA	NA	NA	3	0	0	0	2	12	5	1	NA
2842	1	1	0	40	NA	5	75	5	3	0	0	0	4	NA	6	2	NA
2844	1	1	0	40	NA	NA	82	NA	NA	NA	NA	NA	NA	NA	NA	3	NA
2845	1	1	0	NA	NA	10	80	NA	2	0	0	0	4	NA	11	4	4
2846	1	1	0	45	36	6	78	1	5	0	0	1	2	29	6	3	1
2847	1	1	0	NA	NA	4	80	NA	2	0	1	0	2	14	2	3	5
2848	1	1	30	28	NA	6	95	2	5	0	0	0	2	13	3	1	NA
2850	1	1	0	NA	NA	NA	NA	NA	NA	NA	NA	NA	NA	NA	NA	1	NA
2851	1	1	0	NA	NA	NA	NA	NA	NA	NA	NA	NA	NA	NA	NA	3	2
2852	1	1	0	NA	NA	18	91	NA	5	0	0	0	3	37	18	2	1
2854	1	2	20	NA	28	6	NA	1	NA	NA	NA	NA	NA	NA	NA	2	1
2855	1	1	20	NA	50	10	NA	NA	NA	NA	NA	NA	NA	NA	NA	2	NA
2857	1	1	0	NA	NA	9	84	NA	2	0	0	0	4	NA	NA	2	1
2858	1	1	0	NA	NA	NA	80	2	2	0	1	0	2	14	3	3	1
2860	1	1	0	NA	30	10	94	NA	5	0	0	0	4	28	10	2	1
2861	1	1	90	NA	NA	NA	NA	NA	NA	NA	NA	NA	NA	NA	NA	0	NA
2865	1	1	0	46	28	10	89	1	5	0	0	0	2	13	6	4	2
2866	1	1	10	40	NA	10	78	NA	5	0	0	0	NA	NA	NA	3	NA
2867	1	1	40	NA	24	10	84	4	2	0	1	0	4	26	7	2	1
2868	1	1	70	41	NA	14	NA	NA	3	0	0	1	1	NA	NA	1	NA
2869	1	1	0	48	NA	12	81	NA	2	0	0	0	2	NA	NA	2	NA
2870	1	2	40	NA	22	8	82	4	3	1	0	0	3	23	7	1	NA
3051	1	1	0	48	38	8	84	1	3	0	0	0	2	20	5	5	5
3053	1	2	0	36	40	8	80	2	3	0	0	0	5	NA	NA	3	3
3054	1	2	20	38	27	9	NA	3	NA	NA	NA	NA	5	12	3	3	4
3055	1	2	30	NA	22	8	NA	1	NA	NA	NA	NA	NA	NA	NA	3	2
3059	1	2	20	38	27	8	90	4	3	1	0	1	2	6	4	3	1
3063	1	1	80	NA	41	10	NA	NA	NA	NA	NA	NA	NA	NA	NA	2	4
3064	1	2	0	NA	NA	NA	NA	NA	NA	NA	NA	NA	NA	NA	NA	NA	NA
3068	1	2	0	37	23	4	85	NA	3	0	0	0	2	9	3	2	2
3069	1	2	0	NA	NA	14	NA	NA	NA	NA	NA	NA	NA	NA	NA	1	NA
3070	1	1	0	33	37	4	90	2	2	1	0	0	2	8	4	3	4
3075	1	2	NA	27	23	4	NA	4	NA	NA	NA	NA	NA	NA	NA	2	4
3076	1	2	0	17	28	3	75	5	5	0	0	0	2	14	2	1	NA
3078	1	2	0	NA	26	4	92	NA	4	1	0	0	2	12	4	2	1
3079	1	2	20	21	24	5	NA	2	2	1	0	0	2	6	1	2	2
3080	1	1	100	NA	31	12	80	NA	2	0	0	0	2	25	11	1	NA
3081	1	1	0	92	48	16	85	2	2	0	0	0	2	NA	7	3	4
3082	1	2	80	36	37	9	90	3	5	0	0	1	3	22	7	1	NA
3085	1	1	0	NA	26	3	NA	2	2	0	0	0	5	NA	NA	2	4
3086	1	2	0	24	26	8	85	5	1	0	0	0	2	26	9	4	NA
3087	1	2	0	30	26	6	NA	5	NA	NA	NA	NA	NA	NA	NA	3	2
3088	1	2	0	27	26	6	85	2	2	0	0	0	2	8	4	3	2
3090	1	2	70	NA	NA	15	NA	NA	NA	NA	NA	NA	NA	NA	NA	NA	NA
3091	1	2	0	41	25	7	80	4	2	0	0	0	2	12	4	5	5
3097	1	2	0	36	36	7	70	NA	3	0	0	0	2	14	5	2	4
3098	1	2	0	48	32	4	75	4	3	1	0	0	2	NA	2	6	5
3099	1	2	0	NA	26	5	75	NA	3	0	0	0	3	26	6	1	NA
3103	1	2	20	26	42	4	75	5	3	0	0	0	2	10	2	3	4
3107	1	2	0	39	25	4	80	2	3	0	1	0	2	12	4	4	1
3109	1	2	50	27	21	6	90	5	3	0	0	0	2	17	NA	3	4
3112	1	2	0	55	42	17	90	NA	3	0	0	0	2	28	NA	2	NA
3113	1	1	70	NA	27	8	NA	1	NA	NA	NA	NA	5	NA	NA	1	NA
3114	1	1	0	44	52	16	85	1	2	0	0	0	4	54	16	3	4
3117	1	2	0	NA	NA	NA	95	NA	3	1	1	0	4	16	6	3	2
3119	1	2	0	NA	26	4	NA	NA	NA	NA	NA	NA	NA	NA	NA	3	4
3121	1	1	0	NA	52	16	NA	NA	NA	NA	NA	NA	NA	NA	NA	4	5
3122	1	1	0	NA	NA	NA	NA	1	NA	NA	NA	NA	NA	NA	NA	3	3
3123	1	1	50	33	20	5	NA	3	2	0	0	0	NA	NA	NA	4	5
3125	1	1	0	NA	NA	NA	NA	NA	4	0	0	0	NA	NA	NA	1	NA
3128	1	2	10	NA	30	8	NA	NA	NA	NA	NA	NA	NA	NA	NA	5	2
3129	1	1	0	72	51	21	75	2	1	0	1	0	5	29	21	5	5
3131	1	1	0	NA	34	13	85	1	4	0	0	0	3	24	8	3	3
3132	1	2	0	NA	NA	NA	NA	NA	NA	NA	NA	NA	NA	NA	NA	NA	NA
3135	1	2	0	NA	NA	5	NA	1	NA	NA	NA	NA	NA	NA	NA	3	2
3136	1	1	0	38	22	7	89	1	3	0	0	0	2	9	4	3	2
3142	1	1	10	48	41	9	90	5	3	0	0	0	2	33	8	4	4
3144	1	1	0	NA	36	7	NA	NA	NA	NA	NA	NA	NA	NA	NA	3	NA
3147	1	3	60	NA	NA	NA	80	NA	3	0	0	0	2	NA	NA	1	NA
3151	1	1	0	34	25	4	NA	1	2	0	0	0	2	2	1	3	3
3154	1	2	40	NA	NA	NA	NA	NA	NA	NA	NA	NA	NA	NA	NA	1	NA
3156	1	4	0	NA	30	5	82	NA	2	0	0	0	2	11	5	4	1
3157	1	2	0	NA	NA	NA	NA	3	NA	NA	NA	NA	NA	NA	NA	4	5
3158	1	1	20	NA	NA	NA	80	4	3	0	0	0	2	13	5	4	5
3159	1	1	0	NA	41	16	NA	NA	NA	NA	NA	NA	NA	NA	NA	2	1
3160	1	1	80	NA	NA	NA	NA	NA	NA	NA	NA	NA	NA	NA	NA	1	NA
3165	1	1	0	31	30	10	75	1	3	0	0	0	3	22	10	4	5
3166	1	1	0	NA	NA	NA	80	4	5	1	0	0	2	28	5	3	1
3167	1	1	20	NA	NA	NA	NA	4	NA	NA	NA	NA	NA	NA	NA	4	2
3168	1	1	0	NA	NA	NA	NA	NA	NA	NA	NA	NA	NA	NA	NA	1	NA
3174	1	2	0	36	29	7	90	3	5	0	0	0	2	14	4	2	1
3176	1	1	40	NA	NA	NA	NA	3	5	1	0	0	NA	NA	NA	3	4
3177	1	2	0	NA	32	6	85	1	3	0	0	0	3	32	8	2	1
3179	1	1	0	NA	NA	NA	NA	NA	NA	NA	NA	NA	NA	NA	NA	1	NA
3180	1	1	0	NA	31	5	80	NA	2	0	0	0	5	23	5	1	NA
3185	1	1	0	47	36	8	80	5	3	0	0	0	2	21	8	3	NA
3186	1	4	0	51	36	10	80	4	4	0	0	0	2	15	9	5	2
3189	1	1	10	NA	NA	NA	85	2	1	0	0	1	2	10	2	1	NA
3191	1	1	30	34	26	9	75	4	1	0	0	0	NA	15	6	3	4
3195	1	1	30	NA	28	9	86	4	3	0	1	0	2	11	3	3	1
3196	1	1	0	NA	NA	NA	90	NA	5	0	0	0	2	NA	NA	3	4
3198	1	1	30	NA	NA	8	90	2	2	0	0	0	2	5	2	1	NA
3200	1	1	80	39	NA	10	78	2	3	1	0	0	2	15	9	2	1
3201	1	1	10	27	25	4	77	3	2	0	0	0	1	9	3	3	5
3204	1	1	60	47	NA	13	70	4	2	0	0	0	4	30	13	1	NA
3205	1	1	0	34	53	13	65	3	3	0	0	1	2	31	13	2	1
3206	1	1	10	NA	NA	NA	80	NA	5	0	0	0	NA	NA	9	2	1
3208	1	1	90	25	23	6	75	3	NA	0	0	1	2	10	2	NA	NA
3209	1	1	0	NA	NA	NA	70	4	2	0	0	0	NA	NA	NA	1	NA
3212	1	1	0	NA	NA	NA	NA	NA	3	0	0	0	5	NA	NA	4	5
3213	1	1	40	NA	NA	NA	NA	NA	NA	NA	NA	NA	NA	NA	NA	3	1
3214	1	1	0	NA	41	11	90	4	4	0	0	0	2	12	4	4	5
3216	1	1	100	NA	NA	NA	NA	NA	NA	NA	NA	NA	NA	NA	NA	NA	NA
3217	1	1	0	30	23	8	85	1	4	0	0	0	2	NA	7	3	3
3218	1	2	0	NA	NA	NA	NA	NA	5	0	0	0	2	NA	NA	NA	NA
3219	1	2	30	50	25	11	90	1	3	0	0	0	3	15	7	2	1
3220	1	1	0	46	24	8	75	1	5	0	1	0	2	NA	NA	3	5
3222	1	1	100	19	28	9	NA	1	NA	NA	NA	NA	NA	NA	NA	NA	NA
3223	1	1	0	38	38	8	NA	2	2	0	1	1	2	NA	8	3	4
3225	1	1	0	25	24	6	90	2	3	0	0	0	4	11	4	4	4
3226	1	1	20	29	20	7	80	4	1	0	1	0	2	16	6	3	2
3228	1	2	20	24	13	8	85	5	2	0	0	0	2	4	2	NA	NA
3229	1	1	0	45	28	7	70	4	3	1	1	0	2	21	9	3	2
3230	1	1	0	NA	NA	NA	75	NA	4	0	0	0	2	NA	11	2	NA
3235	1	1	20	40	29	9	84	2	3	0	0	0	2	15	5	3	5
3236	1	1	40	NA	28	16	NA	3	NA	NA	NA	NA	NA	NA	NA	1	NA
3237	1	2	0	NA	NA	8	81	NA	3	0	0	0	3	20	8	2	1
3241	1	1	40	58	27	9	81	1	3	0	0	1	2	22	8	1	NA
3242	1	2	0	31	NA	NA	74	NA	3	0	0	0	NA	NA	NA	1	NA
3243	1	2	0	31	37	8	83	5	5	1	0	0	2	27	4	3	2
3248	1	2	0	NA	NA	NA	NA	NA	NA	NA	NA	NA	NA	NA	NA	2	NA
3250	1	2	0	NA	NA	NA	NA	NA	NA	NA	NA	NA	NA	NA	NA	NA	NA
3254	1	2	20	42	23	7	85	5	4	0	0	1	2	14	5	3	2
3263	1	2	0	NA	32	9	86	NA	5	1	0	0	2	NA	NA	3	1
3266	1	1	30	49	24	8	72	1	2	0	0	0	2	19	4	2	NA
3267	1	2	30	NA	31	8	88	NA	3	0	0	0	2	17	5	3	5
3268	1	2	80	NA	NA	NA	NA	NA	NA	NA	NA	NA	NA	NA	NA	1	NA
3269	1	1	80	NA	NA	NA	NA	NA	3	0	0	0	5	NA	NA	1	NA
3273	1	1	0	NA	NA	NA	NA	NA	NA	NA	NA	NA	NA	NA	NA	2	NA
3279	1	1	0	NA	NA	NA	NA	NA	NA	NA	NA	NA	NA	NA	NA	3	1
3280	1	1	0	NA	NA	7	NA	NA	2	0	0	1	2	NA	NA	3	NA
3283	1	1	30	NA	19	9	90	4	1	0	0	0	2	14	4	2	NA
3287	1	1	100	41	31	9	83	3	4	0	0	0	1	25	8	0	NA
3289	1	1	0	NA	NA	NA	NA	1	NA	NA	NA	NA	NA	NA	NA	1	NA
3290	1	1	0	NA	49	9	79	2	5	0	0	0	2	19	8	3	4
3291	1	1	50	NA	NA	12	NA	2	NA	NA	NA	NA	NA	NA	NA	2	4
3293	1	1	0	NA	39	16	80	NA	4	0	0	0	NA	NA	NA	2	2
3294	1	1	0	NA	33	14	78	1	2	0	0	0	2	31	13	4	1
3296	1	2	0	NA	NA	NA	87	NA	3	1	0	0	NA	NA	NA	1	NA
3298	1	1	20	58	34	8	NA	1	2	0	1	0	2	NA	NA	3	3
3299	1	1	40	NA	46	11	80	NA	3	0	0	0	2	24	6	1	NA
3301	1	2	20	NA	38	6	83	NA	3	0	0	0	2	NA	3	1	NA
3304	1	1	0	35	NA	11	85	1	4	0	0	0	3	29	11	2	1
3308	1	1	20	NA	NA	NA	NA	NA	NA	NA	NA	NA	NA	NA	NA	NA	NA
3313	1	2	30	34	26	6	74	3	4	0	0	0	2	24	2	2	4
3314	1	1	0	46	NA	14	66	NA	1	0	0	0	2	NA	NA	1	NA
3315	1	1	0	NA	NA	NA	NA	NA	NA	NA	NA	NA	NA	NA	NA	1	NA
3318	1	1	40	40	21	4	73	4	4	0	0	0	1	10	4	2	4
3320	1	2	70	35	17	8	73	4	2	0	0	0	1	14	7	2	NA
3322	1	1	20	41	NA	12	88	5	3	0	0	1	1	20	8	3	2
3323	1	1	20	NA	27	6	87	NA	4	0	0	0	2	26	3	2	1
3324	1	1	90	38	57	12	NA	2	1	0	0	0	1	NA	12	1	NA
3326	1	1	0	25	22	5	76	5	1	0	1	0	2	23	6	2	1
3327	1	2	50	NA	NA	NA	NA	NA	NA	NA	NA	NA	NA	NA	NA	1	NA
3329	1	2	10	15	30	5	76	5	5	0	0	0	2	27	6	2	1
3330	1	1	0	30	21	5	84	5	2	0	0	0	2	10	2	3	4
3331	1	2	40	52	53	18	94	2	3	0	0	0	2	16	5	2	NA
3335	1	1	40	NA	28	10	NA	NA	NA	NA	NA	NA	NA	NA	NA	1	NA
3336	1	1	0	NA	NA	NA	NA	NA	NA	NA	NA	NA	NA	NA	NA	1	NA
3337	1	1	10	46	NA	10	90	NA	3	0	0	0	3	NA	NA	1	NA
3338	1	2	0	NA	NA	NA	NA	NA	NA	NA	NA	NA	NA	NA	NA	2	NA
3339	1	1	10	NA	NA	NA	NA	NA	NA	0	0	0	NA	NA	NA	NA	NA
3340	1	1	0	NA	NA	NA	NA	NA	NA	0	0	0	NA	NA	NA	NA	NA
3342	1	1	30	54	NA	10	NA	NA	NA	NA	NA	NA	NA	NA	NA	1	NA
3343	1	1	10	NA	NA	NA	NA	NA	NA	NA	NA	NA	NA	NA	NA	2	1
3344	1	2	0	NA	NA	NA	NA	NA	NA	NA	NA	NA	NA	NA	NA	1	NA
3345	1	2	0	NA	NA	NA	NA	NA	NA	NA	NA	NA	NA	NA	NA	1	NA
3348	1	1	40	41	31	7	64	1	3	0	0	0	2	NA	NA	3	4
3350	1	1	0	48	35	7	72	5	3	0	0	0	4	19	7	2	1
3354	1	1	0	NA	NA	NA	NA	NA	2	0	0	0	NA	NA	NA	3	1
3355	1	2	0	NA	30	3	81	2	2	0	1	0	2	7	2	3	4
3356	1	1	20	NA	NA	NA	81	NA	3	0	0	0	5	NA	NA	1	NA
3357	1	1	0	32	31	8	85	5	2	0	0	0	2	25	6	2	1
3358	1	2	0	32	31	8	86	5	4	0	0	0	2	12	6	3	1
3362	1	1	0	33	NA	7	79	NA	4	0	0	0	2	NA	7	2	1
3365	1	1	90	25	39	5	NA	5	3	0	0	0	5	NA	NA	0	NA
3368	1	2	50	NA	NA	NA	NA	NA	NA	NA	NA	NA	NA	NA	NA	1	NA
3371	1	1	0	NA	NA	NA	90	NA	3	0	0	0	2	NA	NA	1	NA
3374	1	1	0	NA	NA	NA	NA	4	NA	NA	NA	NA	NA	NA	NA	2	1
3375	1	2	0	NA	NA	7	NA	NA	NA	NA	NA	NA	NA	NA	NA	3	4
3376	1	1	0	NA	41	9	72	NA	2	0	0	0	4	29	10	2	1
3377	1	2	50	25	28	5	70	1	2	1	0	0	3	18	4	3	4
3378	1	2	0	NA	NA	NA	NA	NA	NA	NA	NA	NA	NA	NA	NA	1	NA
3382	1	1	90	NA	32	9	78	NA	3	0	0	0	2	21	7	0	NA
3384	1	2	70	NA	NA	NA	NA	NA	2	0	0	0	5	NA	NA	1	NA
3386	1	2	0	36	NA	12	73	NA	5	0	0	0	NA	NA	NA	3	2
3387	1	1	0	NA	NA	NA	76	NA	3	0	0	0	2	35	7	1	NA
3388	1	1	90	22	26	8	90	5	3	0	0	0	2	25	7	0	NA
3389	1	2	0	19	25	5	83	2	2	1	0	0	2	8	2	3	4
3390	1	1	0	29	48	4	70	2	5	0	0	1	4	23	8	1	NA
3397	1	1	20	41	NA	NA	NA	NA	NA	NA	NA	NA	NA	NA	NA	2	1
3400	1	1	50	NA	NA	NA	NA	NA	NA	NA	NA	NA	NA	NA	NA	4	4
3401	1	1	0	NA	29	10	NA	2	NA	NA	NA	NA	NA	NA	NA	1	NA
3402	1	1	20	NA	NA	4	82	NA	3	0	0	0	2	29	4	1	NA
3403	1	1	0	NA	52	13	90	3	3	0	1	0	2	NA	5	4	4
3404	1	2	0	NA	NA	11	77	NA	3	0	0	0	NA	NA	11	2	4
3405	1	2	0	NA	NA	NA	88	NA	NA	NA	NA	NA	NA	NA	NA	1	NA
3407	1	1	0	NA	NA	NA	NA	NA	NA	NA	NA	NA	3	NA	NA	2	4
3408	1	2	0	28	NA	5	75	NA	2	0	0	0	2	NA	NA	2	1
3411	1	1	10	27	39	7	83	2	4	0	0	0	1	18	6	2	4
3412	1	2	0	NA	32	6	NA	1	NA	NA	NA	NA	5	NA	NA	2	1
3414	1	1	20	32	NA	13	82	NA	2	0	0	0	2	16	4	1	NA
3415	1	2	0	NA	NA	9	78	2	3	0	0	0	2	29	9	2	1
3417	1	1	0	59	33	15	82	1	5	0	0	0	2	27	10	3	4
3419	1	1	0	31	26	11	95	1	1	0	1	0	2	17	5	5	5
3420	1	1	40	NA	25	7	84	4	2	0	0	0	2	14	3	1	NA
3422	1	1	80	NA	31	12	85	4	3	0	0	0	2	29	10	1	NA
3423	1	1	100	NA	NA	NA	NA	NA	NA	NA	NA	NA	NA	NA	NA	0	NA
3426	1	1	40	NA	NA	NA	NA	NA	4	0	0	0	NA	NA	NA	4	2
3427	1	1	0	NA	56	10	66	NA	3	0	0	0	4	53	10	1	NA
3428	1	1	10	50	NA	NA	NA	NA	NA	0	0	0	NA	NA	NA	NA	NA
3429	1	1	90	NA	NA	13	74	4	2	0	0	0	2	25	9	0	NA
3431	1	1	0	NA	28	6	88	1	3	0	0	0	3	19	7	5	5
3433	1	1	0	NA	38	6	75	NA	5	0	0	0	3	NA	9	1	NA
3435	1	1	30	NA	NA	NA	NA	1	NA	NA	NA	NA	NA	NA	NA	1	NA
3436	1	5	20	NA	NA	NA	NA	NA	NA	NA	NA	NA	NA	NA	NA	1	NA
3446	1	1	40	NA	NA	6	72	NA	3	0	0	0	2	NA	NA	1	NA
3448	1	1	100	41	29	17	NA	3	4	0	0	0	5	NA	NA	0	NA
3449	1	1	10	NA	NA	6	88	NA	2	0	1	0	1	8	3	2	1
3450	1	1	20	40	33	8	86	2	3	0	0	0	6	10	1	2	1
3454	1	1	0	NA	29	8	80	NA	3	0	0	0	3	26	8	1	NA
3455	1	4	30	NA	23	7	84	4	4	0	0	0	2	14	6	3	2
3458	1	1	100	NA	NA	13	NA	NA	NA	NA	NA	NA	NA	NA	NA	0	NA
3460	1	1	20	NA	27	5	87	4	5	0	0	0	2	17	4	2	1
3464	1	2	0	NA	NA	NA	85	NA	NA	1	0	0	NA	NA	NA	3	2
3468	1	1	0	31	39	10	85	5	3	0	0	0	2	24	2	1	NA
3469	1	2	10	NA	NA	8	81	NA	4	0	0	0	2	9	3	2	1
3470	1	2	0	NA	NA	NA	85	NA	5	0	0	0	NA	NA	NA	2	NA
3471	1	1	80	NA	NA	NA	NA	NA	NA	NA	NA	NA	NA	NA	NA	2	4
3472	1	1	90	37	27	7	82	1	3	0	0	0	2	22	7	NA	NA
3476	1	1	0	33	40	8	88	2	3	0	1	0	2	NA	3	3	4
3477	1	1	20	NA	NA	NA	85	NA	2	0	0	0	6	12	1	2	1
3478	1	1	0	NA	47	11	86	NA	2	0	1	0	2	15	8	1	NA
3479	1	1	30	39	32	10	85	3	2	0	0	0	1	30	11	1	NA
3480	1	2	0	38	NA	4	60	2	1	0	1	0	2	NA	1	3	4
3482	1	1	50	30	26	11	74	5	5	0	0	1	2	17	11	1	NA
3483	1	1	0	NA	NA	NA	NA	NA	NA	NA	NA	NA	NA	NA	NA	1	NA
3484	1	1	10	NA	32	5	82	NA	3	0	0	0	2	18	2	1	NA
3488	1	1	0	NA	NA	NA	NA	NA	NA	NA	NA	NA	NA	NA	NA	1	NA
3500	1	1	40	40	22	8	90	1	2	0	0	0	2	16	4	2	1
3503	1	1	30	28	NA	11	86	2	NA	0	0	0	2	13	5	1	NA
3509	1	1	0	46	NA	NA	NA	NA	4	0	0	0	5	NA	NA	1	NA
3511	1	1	0	NA	NA	NA	88	3	4	0	0	0	3	22	9	3	5
3513	1	1	0	NA	NA	9	NA	NA	NA	NA	NA	NA	NA	NA	NA	1	NA
3516	1	1	0	NA	38	7	80	NA	2	0	0	0	3	25	7	3	2
3518	1	1	0	NA	20	NA	88	4	3	0	0	0	2	15	7	2	1
3520	1	4	0	30	NA	NA	90	2	5	0	0	0	2	13	6	2	NA
3521	1	3	0	NA	NA	NA	NA	1	NA	NA	NA	NA	NA	NA	NA	1	NA
3522	1	1	90	39	NA	NA	85	NA	5	0	0	0	NA	NA	NA	1	NA
3523	1	2	30	NA	NA	NA	NA	NA	4	0	0	0	5	NA	NA	2	4
3524	1	1	0	52	19	10	65	1	3	0	0	0	2	15	7	2	1
3525	1	3	0	NA	NA	NA	NA	4	NA	NA	NA	NA	NA	NA	NA	4	4
3526	1	1	20	NA	NA	NA	NA	3	4	0	0	0	NA	NA	NA	4	5
3527	1	2	0	NA	29	5	79	4	3	0	0	0	4	23	4	3	1
3530	1	1	0	NA	NA	NA	70	4	4	0	0	0	2	NA	12	1	NA
3532	1	3	0	NA	NA	NA	NA	NA	NA	NA	NA	NA	NA	NA	NA	NA	NA
3535	1	1	60	23	23	7	84	3	2	0	0	0	3	20	8	1	NA
3537	1	1	0	NA	NA	NA	NA	NA	3	0	0	0	NA	NA	NA	3	4
3539	1	1	10	NA	24	10	80	NA	4	0	0	0	5	NA	NA	4	4
3540	1	1	0	NA	NA	15	72	NA	1	0	1	0	2	16	8	2	NA
3542	1	2	40	NA	30	11	NA	2	NA	NA	NA	NA	NA	NA	NA	2	2
3545	1	1	10	33	26	8	84	2	2	0	1	0	2	8	2	5	5
3546	1	1	20	NA	NA	9	81	NA	3	0	0	0	2	21	6	1	NA
3547	1	1	50	NA	25	11	70	NA	2	0	0	0	2	12	11	2	1
3548	1	1	80	NA	NA	NA	NA	NA	NA	NA	NA	NA	NA	NA	NA	1	NA
3549	1	2	0	NA	NA	NA	NA	NA	NA	NA	NA	NA	5	NA	NA	2	NA
3551	1	2	10	NA	NA	NA	74	NA	3	0	0	0	3	11	4	2	4
3553	1	1	0	NA	NA	2	82	NA	1	0	0	0	2	10	2	1	NA
3554	1	1	100	NA	NA	NA	NA	NA	NA	NA	NA	NA	NA	NA	NA	0	NA
3556	1	1	0	NA	NA	8	83	NA	2	0	0	0	2	NA	6	1	NA
3558	1	1	0	NA	NA	15	NA	NA	4	0	0	0	NA	NA	NA	1	NA
3560	1	1	0	NA	NA	NA	NA	NA	NA	NA	NA	NA	NA	NA	NA	2	1
3561	1	2	0	23	56	4	84	2	3	0	0	0	2	25	2	1	NA
3562	1	2	30	NA	NA	8	NA	NA	5	0	1	0	2	12	4	1	NA
3563	1	1	0	NA	NA	NA	NA	NA	NA	NA	NA	NA	NA	NA	NA	3	5
3564	1	1	80	44	NA	NA	88	NA	2	0	0	0	5	NA	NA	2	NA
3565	1	2	60	52	NA	NA	NA	1	4	0	0	0	NA	NA	NA	NA	NA
3567	1	1	30	NA	34	11	74	NA	1	0	0	0	4	26	10	3	1
3570	1	2	20	NA	NA	11	81	NA	4	0	0	0	2	21	11	2	1
3573	1	1	0	NA	NA	NA	NA	NA	NA	NA	NA	NA	NA	NA	NA	2	1
3576	1	1	30	46	NA	14	NA	NA	4	0	0	0	5	NA	NA	2	1
3578	1	1	60	NA	28	7	82	NA	3	0	0	1	2	28	7	1	NA
3579	1	1	0	NA	NA	NA	80	NA	2	0	0	0	2	15	5	2	1
3580	1	1	0	NA	NA	NA	NA	NA	NA	NA	NA	NA	NA	NA	NA	2	2
3581	1	1	10	NA	NA	NA	NA	NA	NA	NA	NA	NA	1	NA	9	2	1
3584	1	1	0	NA	NA	NA	NA	1	NA	NA	NA	NA	NA	NA	NA	1	NA
3587	1	1	20	49	37	18	78	1	2	0	0	0	2	22	11	1	NA
3589	1	2	30	27	NA	7	NA	NA	NA	NA	NA	NA	NA	NA	NA	2	4
3590	1	2	0	NA	NA	19	NA	NA	5	0	0	0	5	NA	NA	2	1
3592	1	2	0	26	NA	9	NA	NA	5	0	0	0	NA	NA	NA	1	NA
3596	1	1	80	NA	NA	NA	NA	NA	NA	NA	NA	NA	NA	NA	NA	0	NA
3599	1	1	20	NA	NA	9	NA	1	NA	NA	NA	NA	NA	NA	NA	3	3
3600	1	1	0	NA	50	9	68	NA	5	0	0	1	4	33	9	5	1
3601	1	1	0	NA	NA	7	75	NA	2	0	0	0	NA	NA	NA	2	2
3604	1	2	20	NA	30	NA	83	NA	4	0	0	0	2	9	3	2	NA
3609	1	1	0	NA	NA	NA	NA	NA	NA	NA	NA	NA	NA	NA	NA	2	1
3611	1	2	40	34	20	5	80	1	2	0	1	0	2	NA	3	3	3
3616	1	2	30	NA	27	9	88	4	5	0	0	0	1	25	8	1	NA
3618	1	1	0	34	20	21	NA	4	1	0	0	0	NA	NA	NA	2	1
3620	1	1	0	NA	47	9	83	3	5	1	0	0	3	21	8	3	5
3622	1	1	100	26	30	10	NA	3	2	0	0	1	2	11	2	0	NA
3623	1	2	0	NA	24	7	85	3	5	0	1	0	3	NA	7	2	1
3625	1	1	0	NA	24	5	95	1	3	0	0	0	2	7	3	2	3
3626	1	1	80	NA	NA	NA	75	3	3	0	0	1	3	28	8	1	NA
3627	1	1	80	NA	30	8	NA	1	NA	NA	NA	NA	NA	NA	NA	1	NA
3628	1	2	0	33	NA	NA	90	2	5	0	0	0	2	11	5	3	5
3629	1	1	0	NA	NA	NA	NA	NA	NA	NA	NA	NA	NA	NA	NA	3	5
3631	1	2	0	NA	NA	NA	90	4	2	0	0	1	2	NA	3	1	NA
3632	1	2	0	NA	NA	NA	NA	NA	5	0	0	0	2	16	3	1	NA
3634	1	2	0	NA	NA	NA	NA	NA	NA	NA	NA	NA	NA	NA	NA	2	NA
3635	1	1	0	NA	NA	NA	80	NA	2	1	0	0	NA	NA	4	2	4
3641	1	2	60	NA	NA	NA	NA	NA	NA	NA	NA	NA	NA	NA	NA	NA	NA
3642	1	1	0	NA	NA	12	95	2	2	1	0	0	2	16	6	3	5
3643	1	2	50	NA	NA	NA	NA	NA	NA	NA	NA	NA	NA	NA	NA	2	1
3646	1	4	0	58	47	14	85	3	3	0	0	0	3	25	12	6	5
3652	1	3	80	29	55	12	89	2	3	0	0	0	2	18	8	2	NA
3653	1	1	40	34	NA	8	72	NA	3	0	1	0	1	NA	8	1	NA
3658	1	1	0	36	32	9	91	1	5	0	0	0	2	16	5	4	3
3660	1	2	0	32	NA	10	74	NA	5	0	0	0	3	NA	NA	3	4
3661	1	1	40	51	43	8	90	3	3	0	0	1	2	NA	4	2	1
3662	1	1	0	NA	NA	NA	90	2	4	0	0	0	NA	NA	11	1	NA
3664	1	1	30	NA	NA	NA	NA	NA	NA	NA	NA	NA	NA	NA	NA	1	NA
3666	1	1	0	41	31	8	90	3	1	0	1	0	2	10	4	3	5
3671	1	1	0	NA	NA	NA	NA	NA	NA	NA	NA	NA	NA	NA	NA	NA	NA
3673	1	1	0	33	32	10	87	1	3	1	0	0	3	33	11	4	3
3674	1	1	0	NA	NA	NA	85	2	2	0	0	0	2	6	2	2	1
3675	1	1	0	NA	33	7	85	2	4	0	0	0	2	22	NA	2	1
3677	1	1	0	33	47	6	86	1	3	0	0	0	2	NA	3	2	NA
3678	1	1	0	NA	NA	NA	NA	NA	NA	NA	NA	NA	NA	NA	NA	1	NA
3679	1	1	0	NA	NA	NA	NA	NA	NA	NA	NA	NA	NA	NA	NA	NA	NA
3681	1	1	0	NA	NA	9	87	4	3	0	0	0	2	13	8	2	1
3683	1	2	30	40	23	10	83	1	2	0	0	0	2	14	4	2	1
3685	1	3	60	NA	NA	NA	NA	NA	NA	NA	NA	NA	NA	NA	NA	1	NA
3686	1	3	0	35	57	13	90	2	1	0	0	0	2	36	13	3	4
3687	1	1	50	47	25	9	NA	1	3	0	0	0	6	6	1	1	NA
3689	1	1	90	40	43	15	70	3	3	0	0	0	1	40	14	2	1
3690	1	3	30	24	NA	10	70	NA	3	0	0	0	2	NA	10	2	1
3691	1	1	0	NA	NA	3	80	4	1	0	1	0	6	6	1	3	1
3692	1	2	0	NA	NA	15	74	NA	3	0	0	0	3	27	15	3	1
3693	1	1	90	48	NA	NA	82	NA	NA	NA	NA	NA	NA	NA	NA	0	NA
3694	1	2	0	NA	NA	7	83	NA	3	0	0	0	2	12	4	2	1
3695	1	1	30	38	32	9	86	5	3	1	1	0	4	15	4	5	2
3696	1	1	0	21	29	6	NA	1	3	0	0	0	NA	NA	NA	2	NA
3698	1	2	20	NA	NA	NA	88	NA	3	0	0	1	2	9	4	3	NA
3699	1	2	0	NA	NA	NA	NA	NA	NA	NA	NA	NA	NA	NA	NA	1	NA
3701	1	2	0	NA	NA	NA	NA	NA	NA	NA	NA	NA	NA	NA	NA	2	1
3702	1	1	20	NA	NA	NA	NA	NA	NA	NA	NA	NA	NA	NA	NA	1	NA
3703	1	1	0	NA	NA	NA	NA	NA	NA	NA	NA	NA	NA	NA	NA	2	1
3704	1	1	50	NA	NA	NA	NA	NA	NA	NA	NA	NA	NA	NA	NA	3	5
3705	1	2	60	NA	NA	5	74	2	1	0	1	0	2	5	1	3	5
3706	1	1	60	NA	NA	NA	NA	NA	NA	NA	NA	NA	NA	NA	NA	1	NA
3710	1	1	30	NA	23	15	NA	4	3	0	0	0	NA	13	6	2	1
3711	1	1	0	NA	NA	NA	80	1	3	0	1	0	2	23	10	3	3
3712	1	1	40	36	49	8	80	2	2	1	0	0	2	17	9	2	1
3713	1	1	20	NA	NA	NA	83	NA	5	0	0	0	NA	NA	NA	1	NA
3716	1	1	70	NA	NA	9	90	2	5	0	1	0	2	NA	6	1	NA
3717	1	1	40	NA	NA	NA	77	NA	3	0	0	0	NA	NA	NA	1	NA
3718	1	1	30	109	44	14	85	1	3	0	0	0	2	17	12	4	4
3719	1	2	0	NA	NA	NA	78	NA	3	0	0	1	4	28	6	2	4
3720	1	1	80	54	48	20	65	1	5	1	0	0	2	NA	NA	0	NA
3721	1	1	0	NA	NA	NA	85	2	3	1	0	0	NA	NA	NA	5	5
3722	1	1	0	NA	NA	NA	80	3	5	0	0	1	3	34	9	1	NA
3723	1	2	0	NA	NA	NA	85	1	5	1	0	0	3	14	6	3	1
3724	1	2	0	NA	NA	NA	NA	3	NA	NA	NA	NA	NA	NA	NA	6	5
3725	1	1	80	NA	NA	NA	NA	NA	NA	NA	NA	NA	NA	NA	NA	1	NA
3727	1	1	80	NA	NA	NA	NA	NA	1	0	0	0	1	NA	NA	1	NA
3730	1	4	0	NA	28	13	80	4	4	0	0	0	3	25	12	4	2
3735	1	1	0	23	24	5	70	3	2	0	0	0	2	NA	NA	2	1
3736	1	1	20	NA	NA	NA	NA	4	4	0	0	0	5	13	7	2	1
3737	1	5	30	NA	NA	NA	80	NA	2	0	0	0	1	21	18	3	1
3738	1	1	30	NA	NA	NA	70	NA	3	1	0	1	2	29	14	3	4
3739	1	1	0	NA	NA	NA	70	NA	4	0	0	0	3	NA	8	4	5
3740	1	4	0	NA	NA	NA	NA	1	NA	NA	NA	NA	NA	NA	NA	2	1
3743	1	1	30	21	31	8	90	2	2	1	0	0	2	14	4	NA	NA
3745	1	1	0	29	27	3	NA	1	2	0	0	0	2	16	5	2	1
3746	1	3	0	NA	NA	NA	90	1	3	0	0	0	2	18	8	2	4
3747	1	1	40	NA	NA	NA	NA	2	NA	NA	NA	NA	NA	NA	NA	2	1
3748	1	1	0	NA	NA	NA	85	NA	2	0	0	0	2	12	8	3	1
3750	1	1	10	59	49	12	90	1	5	1	0	0	2	NA	10	3	3
3751	1	2	0	31	30	6	90	2	5	0	0	0	NA	NA	4	3	4
3755	1	4	0	NA	27	8	88	4	3	0	1	0	3	27	8	3	1
3757	1	1	30	42	68	16	90	2	2	0	0	0	2	NA	3	2	NA
3760	1	2	0	NA	28	5	90	2	5	0	0	0	NA	NA	NA	2	1
3761	1	1	0	26	NA	9	75	1	5	0	1	0	2	NA	7	1	NA
3763	1	1	0	53	NA	13	80	NA	3	0	0	0	NA	NA	12	NA	NA
3766	1	1	0	NA	NA	NA	82	2	5	1	0	0	3	20	7	3	1
3768	1	1	0	36	6	NA	77	3	3	1	0	0	2	NA	5	4	5
3770	1	2	0	NA	NA	NA	65	2	2	0	0	0	2	NA	8	1	NA
3772	1	2	40	26	24	6	90	2	1	0	0	0	1	NA	4	2	1
3773	1	2	0	42	NA	6	90	1	5	1	0	0	2	14	2	2	1
3774	1	2	0	NA	22	5	85	1	4	0	0	0	2	9	3	2	1
3776	1	1	0	NA	34	NA	85	NA	3	0	1	0	2	34	3	3	1
3779	1	1	0	NA	NA	11	90	4	4	0	0	0	3	NA	10	3	1
3780	1	2	0	NA	NA	5	72	NA	3	0	1	0	3	9	6	3	1
3782	1	1	20	24	38	4	85	NA	3	0	0	0	2	28	4	1	NA
3783	1	2	20	NA	NA	NA	NA	NA	NA	NA	NA	NA	NA	NA	NA	NA	NA
3786	1	1	0	26	NA	7	85	2	NA	NA	NA	NA	NA	NA	6	2	4
3788	1	2	0	NA	NA	8	NA	NA	3	0	0	0	2	NA	8	2	NA
3790	1	1	20	18	29	5	72	2	2	0	1	0	2	15	6	1	NA
3792	1	2	10	23	NA	8	87	2	2	0	0	0	2	7	5	1	NA
3794	1	2	0	31	33	10	70	3	5	1	0	0	4	31	10	2	1
3795	1	1	0	NA	NA	NA	70	NA	5	0	0	0	2	18	3	1	NA
3796	1	1	80	NA	NA	NA	58	3	5	0	0	0	4	16	9	0	NA
3797	1	1	80	30	NA	6	90	5	4	0	1	0	3	23	3	1	NA
3798	1	2	0	NA	33	4	NA	NA	NA	NA	NA	NA	NA	NA	NA	2	1
3799	1	1	0	NA	NA	NA	NA	2	5	0	0	0	2	NA	NA	1	NA
3800	1	1	0	27	35	9	88	2	5	0	0	1	2	NA	6	3	2
3802	1	2	0	46	NA	3	70	1	3	0	0	0	NA	NA	4	3	3
3803	1	1	50	41	46	7	90	3	3	0	0	0	2	8	2	3	5
3804	1	1	0	NA	41	10	85	3	3	0	0	1	2	NA	NA	1	NA
3805	1	2	0	NA	19	5	85	4	5	0	1	0	2	13	5	2	1
3811	1	1	0	NA	NA	NA	NA	NA	NA	NA	NA	NA	NA	NA	NA	2	1
3812	1	1	0	39	NA	7	85	3	3	0	1	0	2	NA	NA	2	1
3815	1	1	70	NA	NA	NA	75	NA	5	0	0	0	3	19	4	1	NA
3816	1	1	20	NA	NA	6	80	NA	2	0	0	0	2	NA	NA	1	NA
3818	1	2	0	NA	25	3	85	NA	2	1	0	0	2	15	1	2	1
3820	1	2	20	24	28	2	89	2	2	0	0	0	2	9	3	1	NA
3824	1	1	0	21	31	4	NA	2	2	0	0	0	NA	NA	NA	2	1
3825	1	1	0	NA	NA	8	88	NA	5	0	0	1	2	NA	7	7	NA
3827	1	1	0	NA	NA	NA	NA	1	NA	NA	NA	NA	NA	NA	NA	2	1
3829	1	1	0	31	38	7	83	3	5	0	0	0	2	12	5	2	1
3830	1	2	0	NA	NA	4	80	1	3	0	0	0	2	13	4	2	1
3832	1	3	0	NA	NA	6	83	NA	2	0	0	0	2	15	6	1	NA
3833	1	2	0	NA	NA	NA	NA	NA	2	1	0	0	2	5	1	3	NA
3835	1	1	0	45	NA	9	88	1	3	0	0	0	NA	NA	NA	2	NA
3840	1	1	90	NA	NA	9	80	NA	3	0	0	0	2	21	8	NA	NA
3841	1	1	0	NA	NA	NA	76	NA	NA	NA	NA	NA	4	NA	NA	1	NA
3843	1	1	40	30	27	9	92	3	2	0	1	0	2	10	2	3	1
3846	1	2	0	NA	28	2	85	2	2	0	0	1	5	NA	NA	2	1
3847	1	1	70	47	33	6	72	4	3	0	0	0	3	27	8	4	5
3848	1	2	0	26	NA	6	NA	NA	NA	NA	NA	NA	NA	NA	NA	3	5
3849	1	2	0	23	20	2	65	3	2	0	1	0	6	6	1	4	2
3851	1	2	0	35	NA	2	81	NA	3	0	0	0	NA	NA	NA	1	NA
3852	1	1	30	30	40	6	82	3	3	0	0	0	1	40	6	3	4
3854	1	1	20	NA	NA	5	73	NA	2	0	1	0	2	10	3	1	NA
3855	1	1	40	NA	NA	19	76	1	3	0	0	0	NA	NA	NA	2	1
3859	1	1	0	29	NA	15	87	NA	3	0	0	0	2	NA	NA	3	2
3860	1	1	30	29	22	10	88	5	2	0	0	0	2	21	5	1	NA
3863	1	2	0	NA	NA	NA	NA	NA	NA	NA	NA	NA	NA	NA	NA	2	4
3864	1	1	20	NA	NA	9	80	NA	2	0	0	1	2	22	9	2	1
3867	1	2	0	NA	NA	NA	85	4	3	0	0	0	5	NA	NA	2	NA
3868	1	2	0	NA	NA	NA	NA	NA	NA	NA	NA	NA	NA	NA	NA	3	5
3869	1	1	80	NA	NA	13	NA	NA	NA	NA	NA	NA	NA	NA	NA	1	NA
3870	1	1	20	NA	43	12	NA	3	NA	NA	NA	NA	NA	NA	NA	2	1
3872	1	1	30	NA	NA	9	80	NA	5	1	0	0	1	22	8	2	1
3873	1	2	0	NA	NA	7	90	3	3	1	0	0	2	11	6	3	2
3875	1	2	0	NA	NA	NA	NA	NA	5	1	0	0	3	28	10	0	NA
3876	1	1	0	41	24	10	90	4	3	1	0	0	2	18	9	3	2
3877	1	1	20	37	NA	NA	73	2	3	0	0	0	NA	NA	6	2	NA
3878	1	1	0	NA	NA	NA	70	NA	3	1	0	0	2	16	7	2	NA
3880	1	1	0	NA	NA	NA	95	2	1	0	0	0	NA	NA	NA	1	NA
3881	1	1	40	62	NA	NA	85	NA	5	0	0	0	NA	NA	11	1	NA
3882	1	2	0	NA	NA	NA	83	NA	3	0	0	0	4	16	2	2	1
3883	1	3	0	NA	NA	NA	NA	1	NA	NA	NA	NA	NA	NA	NA	3	3
3884	1	3	0	NA	NA	NA	NA	3	NA	NA	NA	NA	NA	NA	NA	2	1
3888	1	1	0	31	23	5	90	1	5	0	0	0	2	9	2	2	1
3889	1	2	0	NA	21	6	78	NA	3	0	0	0	2	12	3	1	NA
3890	1	1	40	34	36	6	82	2	5	0	0	0	2	19	6	1	NA
3891	1	1	0	43	25	8	79	1	2	0	0	0	2	17	7	1	NA
3893	1	1	80	40	39	13	90	3	3	0	1	0	2	24	8	1	NA
3894	1	1	0	NA	NA	NA	NA	NA	4	0	0	0	NA	NA	NA	1	NA
3895	1	1	0	NA	NA	6	90	NA	2	0	0	0	2	19	5	3	1
3901	1	1	90	NA	NA	NA	NA	NA	NA	NA	NA	NA	NA	NA	NA	0	NA
3903	1	2	0	NA	NA	NA	90	2	5	0	0	1	2	NA	1	1	NA
3905	1	1	0	39	17	10	75	1	3	0	0	0	2	17	11	2	1
3907	1	1	0	40	NA	7	80	1	4	0	0	0	4	NA	6	3	3
3909	1	1	70	NA	27	11	85	4	4	0	0	0	1	16	5	1	NA
3911	1	2	30	38	21	6	84	4	4	0	0	0	2	10	4	3	2
3912	1	2	0	37	22	7	68	1	3	0	1	0	3	NA	6	2	1
3915	1	2	0	NA	25	7	76	1	4	0	0	0	3	19	NA	2	1
3916	1	1	0	NA	NA	NA	NA	NA	NA	NA	NA	NA	NA	NA	NA	2	1
3919	1	1	50	NA	NA	17	88	4	3	1	0	0	2	24	16	1	NA
3921	1	2	0	29	20	4	86	5	5	0	0	0	2	NA	NA	3	2
3923	1	2	0	25	24	7	72	5	5	1	0	0	2	23	6	1	NA
3926	1	2	0	NA	33	4	83	NA	NA	0	1	0	2	10	2	5	5
3927	1	2	0	20	24	3	NA	5	3	0	0	0	6	7	1	1	NA
3928	1	1	0	NA	NA	7	35	2	4	0	0	0	2	NA	2	2	1
3931	1	1	40	36	22	8	90	1	2	0	1	0	2	14	2	1	NA
3935	1	1	0	42	28	6	85	1	3	0	1	0	2	NA	2	3	3
3939	1	1	0	NA	21	6	NA	1	NA	NA	NA	NA	NA	NA	NA	4	2
3941	1	1	40	NA	41	8	NA	NA	4	0	0	0	NA	NA	NA	2	1
3943	1	2	10	31	19	5	84	3	3	0	1	0	2	5	2	2	2
3946	1	4	0	18	30	5	NA	5	3	0	0	0	2	29	6	1	NA
3951	1	1	0	45	30	10	88	1	3	1	0	0	2	15	7	2	1
3952	1	2	0	NA	NA	3	NA	2	2	0	0	0	6	8	3	2	1
3953	1	1	30	70	41	13	90	4	2	1	0	0	2	23	7	3	1
3955	1	2	0	NA	NA	8	92	NA	5	1	0	0	2	30	7	3	1
3957	1	1	70	39	32	8	90	3	2	0	1	0	2	8	2	1	NA
3958	1	1	0	NA	33	4	90	1	3	0	0	0	NA	NA	4	3	3
3959	1	1	0	41	33	13	83	4	5	0	0	0	3	33	8	3	1
3961	1	2	0	NA	NA	6	75	1	2	0	0	0	4	20	2	4	1
3962	1	1	50	NA	NA	NA	NA	NA	NA	NA	NA	NA	NA	NA	NA	1	NA
3965	1	2	0	NA	24	5	90	3	3	0	1	0	2	13	2	2	1
3966	1	1	40	66	40	15	73	1	3	0	1	0	4	40	14	2	1
3969	1	2	30	NA	19	6	NA	4	NA	NA	NA	NA	NA	NA	NA	2	1
3970	1	1	0	33	35	4	88	5	2	0	0	0	2	9	2	4	4
3971	1	2	0	NA	20	3	NA	4	NA	NA	NA	NA	NA	NA	NA	4	5
3974	1	1	0	NA	30	7	78	2	5	0	0	0	2	NA	6	3	5
3975	1	2	0	20	33	7	80	1	5	0	0	1	2	26	7	3	1
3978	1	1	30	NA	NA	NA	NA	NA	NA	NA	NA	NA	NA	NA	NA	2	5
3979	1	2	10	NA	NA	6	80	2	NA	NA	NA	NA	NA	NA	4	1	NA
3981	1	1	0	NA	41	18	88	1	2	0	0	0	3	NA	14	3	2
3982	1	1	80	NA	NA	14	NA	NA	5	0	0	0	1	NA	NA	1	NA
3983	1	1	10	46	32	10	90	4	3	1	0	0	4	28	10	4	5
3985	1	2	0	NA	NA	NA	NA	NA	NA	NA	NA	NA	NA	NA	NA	3	1
3986	1	1	0	36	34	6	76	4	3	0	0	1	2	7	6	3	2
3990	1	2	0	NA	NA	6	70	4	5	0	0	0	4	14	3	1	NA
3992	1	2	0	NA	26	6	76	5	2	1	0	0	2	15	5	3	4
3993	1	1	30	35	NA	NA	85	NA	2	0	1	0	NA	NA	NA	1	NA
4002	1	2	20	NA	NA	12	NA	NA	4	0	0	0	NA	NA	6	3	4
4005	1	1	80	NA	NA	NA	NA	NA	NA	NA	NA	NA	NA	NA	NA	0	NA
4006	1	1	40	37	NA	16	NA	2	1	0	0	0	5	NA	NA	1	NA
4007	1	3	0	NA	NA	NA	NA	NA	1	0	0	0	3	18	8	3	NA
4009	1	2	20	NA	NA	NA	90	NA	3	0	0	0	2	NA	NA	2	4
4011	1	2	10	NA	NA	NA	85	NA	5	0	0	0	2	24	2	1	NA
4013	1	2	0	24	NA	6	95	2	2	1	0	0	NA	NA	NA	1	NA
4014	1	1	0	NA	NA	4	90	3	3	1	0	0	2	NA	4	4	5
4016	1	1	0	NA	NA	NA	60	NA	3	0	0	0	2	27	12	2	1
4018	1	2	40	NA	29	9	75	4	5	0	0	0	4	21	9	3	2
4019	1	1	40	34	NA	11	85	3	5	1	0	0	2	25	9	1	NA
4020	1	2	0	NA	NA	3	85	NA	5	1	0	0	2	29	2	2	1
4023	1	1	0	NA	NA	12	90	NA	3	1	0	0	2	23	9	1	NA
4033	1	1	20	48	35	18	90	3	4	0	0	0	2	24	10	3	2
4037	1	2	0	NA	NA	NA	NA	NA	NA	NA	NA	NA	NA	NA	NA	4	5
4040	1	1	90	26	NA	9	70	1	3	0	0	0	2	40	9	2	2
4041	1	2	0	18	33	6	NA	3	3	0	0	0	6	8	1	5	5
4047	1	1	0	NA	NA	8	80	2	2	1	0	0	2	NA	7	3	2
4049	1	1	0	49	NA	9	85	2	3	0	1	0	3	17	8	1	NA
4051	1	2	0	62	30	11	78	1	5	0	0	0	3	29	12	4	2
4053	1	1	0	NA	27	4	84	NA	3	0	0	0	4	20	4	2	1
4054	1	1	0	NA	NA	NA	NA	1	2	0	0	0	2	NA	6	4	2
4058	1	2	0	NA	NA	NA	NA	NA	1	0	0	0	NA	NA	NA	1	NA
4062	1	2	10	NA	NA	NA	NA	NA	NA	NA	NA	NA	NA	NA	NA	1	NA
4066	1	2	0	NA	NA	NA	NA	NA	NA	NA	NA	NA	NA	NA	NA	4	5
4083	1	1	0	32	20	4	79	4	2	0	1	0	2	NA	2	2	1
4091	1	1	0	NA	NA	8	71	NA	2	0	1	0	2	15	7	2	1
4100	1	1	90	NA	NA	NA	NA	NA	NA	NA	NA	NA	NA	NA	NA	1	NA
4107	1	1	60	NA	NA	12	84	NA	3	0	0	0	1	NA	NA	2	4
4139	1	1	0	NA	NA	9	NA	4	NA	NA	NA	NA	NA	NA	NA	2	NA
4140	1	2	60	38	NA	11	87	NA	3	0	0	0	1	NA	9	2	1
4141	1	1	0	NA	NA	10	74	NA	3	0	0	0	2	17	9	2	4
4144	1	2	10	37	35	NA	77	5	5	0	0	0	NA	NA	NA	1	NA
4147	1	1	0	35	20	4	85	5	2	0	0	0	2	13	2	1	NA
4149	1	1	50	NA	24	8	82	3	3	1	0	0	2	14	5	1	NA
4151	1	3	0	NA	NA	9	NA	NA	NA	NA	NA	NA	NA	NA	NA	3	2
4154	1	1	90	27	NA	8	NA	NA	5	0	0	0	NA	NA	NA	0	NA
4155	1	1	0	58	54	23	90	3	NA	0	0	0	2	16	8	4	5
4162	1	1	0	48	25	5	87	4	3	0	1	0	2	15	4	3	1
4165	1	1	0	NA	29	11	74	NA	2	0	0	0	2	18	5	1	NA
4172	1	1	0	NA	28	7	87	NA	3	0	0	0	NA	NA	NA	3	1
4185	1	1	20	43	NA	7	86	1	5	0	0	0	1	14	4	4	5
4209	1	1	20	NA	NA	5	75	NA	3	0	1	0	4	19	4	2	4
4212	1	1	20	NA	NA	NA	NA	NA	2	0	0	0	1	NA	NA	1	NA
4213	1	1	0	NA	NA	NA	NA	NA	NA	NA	NA	NA	NA	NA	NA	NA	NA
4215	1	1	0	NA	NA	NA	NA	NA	NA	0	0	0	NA	NA	NA	NA	NA
4216	1	3	0	NA	NA	NA	NA	NA	NA	0	0	0	NA	NA	NA	NA	NA
4217	1	1	0	NA	NA	NA	NA	NA	NA	NA	NA	NA	NA	NA	NA	NA	NA
4225	1	1	90	NA	33	NA	92	NA	NA	0	0	0	2	34	NA	0	NA
4231	1	1	0	44	38	7	87	2	1	0	1	0	2	13	6	1	NA
4232	1	2	50	NA	NA	7	84	NA	3	0	0	0	NA	NA	NA	1	NA
4234	1	1	0	NA	30	6	80	3	3	0	0	0	3	24	5	3	5
4242	1	3	40	NA	NA	NA	NA	NA	1	0	0	0	2	NA	9	1	NA
4252	1	4	0	NA	NA	9	73	NA	5	0	0	0	2	11	8	1	NA
4284	1	1	0	NA	17	5	80	1	3	0	0	0	4	17	4	3	4
4288	1	1	80	NA	26	8	80	NA	2	0	1	0	NA	NA	NA	2	1
4308	1	2	0	NA	NA	NA	NA	NA	NA	NA	NA	NA	NA	NA	NA	1	NA
4310	1	2	10	35	29	8	83	3	3	0	0	1	2	14	2	2	1
4319	1	1	40	46	22	7	85	1	2	0	1	0	2	9	4	1	NA
4346	1	1	0	NA	NA	6	NA	2	2	0	0	0	2	NA	3	2	1
4358	1	1	30	44	25	12	NA	1	4	0	0	0	2	17	NA	3	2
4361	1	1	10	NA	NA	NA	NA	NA	NA	NA	NA	NA	NA	NA	NA	NA	NA
4395	1	1	0	NA	NA	NA	NA	NA	NA	NA	NA	NA	NA	NA	NA	NA	NA
4402	1	1	20	NA	NA	NA	95	4	1	1	0	0	2	11	3	2	1
4427	1	1	60	NA	NA	NA	78	NA	1	0	0	0	2	NA	NA	1	NA
4428	1	1	80	31	24	3	95	3	4	0	0	0	2	13	5	1	NA
4429	1	2	0	NA	NA	NA	NA	NA	NA	0	0	0	NA	NA	NA	NA	NA
4432	1	3	20	NA	NA	NA	NA	NA	NA	NA	NA	NA	NA	NA	NA	2	1
4434	1	3	40	NA	NA	NA	NA	NA	NA	NA	NA	NA	NA	NA	NA	1	NA
4435	1	3	0	NA	NA	14	87	NA	1	0	0	0	4	24	9	2	4
4437	1	3	0	NA	NA	7	86	NA	4	0	0	0	4	16	5	2	1
4438	1	1	0	NA	NA	NA	NA	NA	5	0	0	0	NA	NA	NA	2	NA
4442	1	1	30	31	27	7	76	2	3	0	0	0	2	9	5	1	NA
4446	1	1	10	26	34	7	75	5	4	0	0	0	4	15	7	3	2
4476	1	1	0	58	52	20	80	3	1	0	0	0	2	42	15	5	5
4483	1	1	0	NA	NA	NA	NA	1	NA	NA	NA	NA	NA	NA	NA	2	3
4495	1	2	20	NA	NA	NA	NA	4	1	0	0	0	3	16	9	3	2
4498	1	2	100	NA	NA	NA	NA	NA	NA	NA	NA	NA	NA	NA	NA	NA	NA
4508	1	1	0	NA	NA	NA	95	NA	2	0	0	0	NA	NA	NA	3	5
4523	1	1	0	NA	NA	NA	NA	1	NA	NA	NA	NA	NA	NA	NA	2	1
4539	1	1	0	NA	NA	NA	86	NA	5	0	0	0	3	29	6	2	1
4548	1	1	20	NA	NA	NA	NA	NA	NA	NA	NA	NA	NA	NA	NA	2	1
4549	1	1	10	NA	NA	NA	NA	3	2	0	0	0	5	NA	NA	5	5
4553	1	1	0	NA	NA	NA	90	1	3	0	0	0	4	25	7	3	2
4563	1	1	50	NA	51	17	79	3	3	1	0	0	2	31	14	4	4
4580	1	1	0	NA	27	9	90	1	3	0	1	0	3	18	4	2	3
4587	1	1	40	31	NA	NA	90	NA	NA	NA	NA	NA	NA	NA	NA	2	1
4589	1	2	100	NA	NA	NA	NA	NA	NA	NA	NA	NA	NA	NA	NA	0	NA
4592	1	2	0	NA	NA	NA	NA	NA	NA	NA	NA	NA	NA	NA	NA	4	4
4593	1	3	10	NA	NA	8	88	NA	2	0	0	0	1	NA	NA	2	1
4689	1	2	0	29	18	8	NA	4	2	0	0	0	5	NA	NA	3	NA
4690	1	1	0	NA	38	8	85	1	2	0	0	0	2	17	5	6	3
5568	1	2	60	NA	NA	NA	75	5	1	1	0	0	2	NA	2	3	4
5570	1	1	100	NA	NA	NA	NA	2	1	0	0	0	NA	NA	NA	NA	NA
5573	1	4	0	34	28	13	85	2	1	0	0	0	2	15	7	3	2
5578	1	1	0	NA	42	17	82	NA	2	0	0	0	3	27	17	3	4
5580	1	1	30	36	NA	8	75	2	3	0	0	0	2	NA	NA	1	NA
5582	1	1	0	NA	NA	6	74	1	2	0	0	0	NA	NA	NA	2	3
5586	1	1	0	NA	NA	12	61	NA	4	0	0	0	NA	NA	NA	2	4
5614	1	1	0	NA	NA	NA	90	NA	3	0	0	0	NA	NA	NA	3	5
5616	1	1	0	NA	NA	NA	80	4	3	0	1	0	3	NA	7	3	2
5617	1	1	0	NA	19	NA	NA	4	NA	NA	NA	NA	NA	NA	NA	4	4
5626	1	1	30	NA	NA	NA	NA	NA	NA	NA	NA	NA	NA	NA	NA	1	NA
5633	1	2	0	37	23	5	75	4	3	0	0	0	NA	NA	NA	1	NA
5638	1	1	10	NA	NA	NA	NA	3	3	0	0	0	5	NA	12	2	1
5652	1	1	0	NA	NA	7	74	NA	2	0	0	0	3	NA	8	3	1
5673	1	1	0	NA	NA	NA	NA	NA	NA	NA	NA	NA	NA	NA	NA	3	1
5677	1	1	20	NA	NA	NA	79	NA	2	0	0	0	1	NA	11	3	1
5682	1	1	80	NA	NA	10	89	NA	5	0	0	0	1	NA	9	1	NA
5685	1	1	0	40	16	6	80	1	4	0	0	0	2	12	5	2	1
5686	1	1	50	NA	NA	8	86	NA	3	0	0	1	NA	NA	6	2	1
5688	1	1	40	38	28	NA	78	1	NA	0	0	0	2	NA	NA	4	5
5689	1	1	20	NA	NA	6	83	NA	4	0	0	0	2	21	4	2	1
5690	1	1	0	NA	NA	8	88	NA	3	0	0	0	2	NA	NA	2	1
5691	1	1	90	52	40	17	88	5	4	0	0	0	2	28	16	0	NA
5692	1	1	90	37	NA	9	83	2	4	0	0	0	NA	NA	NA	1	NA
5693	1	2	40	24	21	5	85	5	4	0	0	1	2	12	5	5	5
5694	1	1	10	50	NA	5	90	NA	4	0	0	0	NA	NA	NA	2	1
5696	1	2	50	31	NA	9	73	NA	3	1	0	0	NA	NA	NA	2	NA
5697	1	1	60	23	37	5	87	3	5	1	0	0	2	28	2	1	NA
5698	1	1	50	42	NA	6	82	NA	3	0	0	0	2	21	5	2	1
5702	1	2	0	NA	NA	NA	NA	NA	NA	NA	NA	NA	NA	NA	NA	4	5
5704	1	2	20	NA	NA	NA	NA	NA	NA	NA	NA	NA	NA	NA	NA	3	1
5705	1	2	0	29	18	3	78	1	5	0	0	0	3	19	3	4	5
5706	1	2	0	NA	NA	5	80	NA	3	0	0	0	NA	NA	NA	2	1
5707	1	1	50	35	46	16	NA	3	2	0	0	0	2	41	14	3	5
5709	1	2	0	NA	NA	NA	NA	NA	NA	0	0	0	NA	NA	NA	NA	NA
5715	1	2	0	NA	NA	7	86	NA	3	0	0	0	NA	NA	NA	1	NA
5718	1	1	30	30	NA	11	73	NA	2	0	0	0	3	NA	NA	1	NA
5719	1	2	0	36	NA	11	71	4	3	0	0	0	NA	NA	NA	2	1
5721	1	1	80	44	NA	NA	79	NA	4	0	0	0	2	NA	NA	1	NA
5722	1	1	60	52	29	11	86	1	5	1	0	1	2	20	8	3	1
5724	1	2	70	NA	NA	12	NA	NA	NA	NA	NA	NA	5	NA	NA	2	1
5725	1	1	30	58	33	12	84	1	3	0	0	0	1	14	5	1	NA
5726	1	1	20	51	34	12	86	5	3	0	0	0	2	24	7	3	1
5727	1	1	0	32	NA	12	81	NA	2	0	0	0	NA	NA	NA	3	4
5729	1	1	40	31	NA	8	85	5	2	0	0	0	3	27	8	4	1
5730	1	1	10	28	33	11	87	2	3	1	0	0	2	8	3	1	NA
5740	1	1	0	38	28	7	83	3	3	0	0	0	3	15	7	3	2
5741	1	1	0	NA	NA	NA	NA	NA	NA	NA	NA	NA	NA	NA	NA	1	NA
5742	1	1	30	NA	NA	NA	NA	NA	NA	NA	NA	NA	NA	NA	NA	1	NA
5770	1	1	0	NA	NA	NA	84	NA	2	0	1	0	2	12	4	1	NA
5771	1	1	10	61	NA	NA	81	NA	3	0	0	0	NA	NA	NA	1	NA
5773	1	3	60	NA	NA	16	92	3	2	0	0	0	4	NA	9	2	1
5784	1	1	0	NA	29	6	80	NA	4	0	0	0	NA	NA	NA	1	NA
5789	1	3	0	54	45	15	86	5	4	0	0	0	2	42	NA	3	4
5794	1	1	0	NA	NA	12	81	NA	4	0	0	0	NA	NA	NA	4	5
5795	1	1	30	44	26	NA	64	5	NA	0	0	0	2	17	9	2	1
5798	1	1	0	24	31	9	75	5	4	0	0	0	3	22	9	2	1
5799	1	1	70	NA	24	10	NA	NA	2	0	0	0	5	NA	NA	1	NA
5800	1	1	80	NA	37	11	87	5	3	0	0	0	2	33	11	2	4
5807	1	1	80	NA	NA	NA	86	NA	4	0	0	0	2	16	4	1	NA
5812	1	1	0	42	32	10	80	1	2	0	0	0	4	32	19	4	5
5815	1	1	0	49	NA	NA	75	1	3	0	0	0	NA	NA	NA	2	1
5816	1	1	20	NA	NA	16	79	NA	3	0	0	0	NA	NA	NA	1	NA
5817	1	1	30	NA	24	7	77	NA	4	0	0	0	2	25	8	3	1
5836	1	1	0	NA	NA	7	NA	NA	3	0	0	1	NA	NA	NA	2	1
5844	1	2	0	NA	NA	3	82	NA	3	0	0	0	2	10	2	3	1
5852	1	1	10	57	46	10	64	1	5	0	0	0	2	29	12	2	1
5855	1	2	60	NA	NA	9	NA	NA	NA	NA	NA	NA	NA	NA	NA	2	4
5862	1	1	0	NA	NA	14	75	NA	5	0	0	0	2	38	13	3	1
5863	1	2	0	NA	27	3	87	NA	2	0	0	0	2	10	2	1	NA
5865	1	1	10	NA	NA	8	83	NA	2	0	0	0	NA	NA	NA	3	3
5870	1	1	0	NA	NA	10	NA	NA	3	0	0	0	NA	NA	NA	2	2
5872	1	1	0	NA	NA	8	77	NA	4	0	0	0	2	16	6	2	1
5873	1	1	0	NA	NA	NA	NA	NA	NA	NA	NA	NA	5	NA	NA	1	NA
5875	1	1	0	NA	37	14	73	5	5	0	0	0	3	34	14	4	1
5878	1	2	0	NA	NA	8	86	NA	5	0	0	0	2	19	7	2	1
5913	1	1	90	NA	NA	NA	NA	NA	NA	NA	NA	NA	NA	NA	NA	1	NA
5914	1	1	0	26	18	3	77	1	2	0	0	0	6	12	1	3	3
5916	1	1	0	NA	NA	8	86	NA	5	0	0	0	2	NA	2	1	NA
5917	1	1	0	48	52	7	NA	2	3	0	0	0	NA	NA	NA	2	1
5919	1	2	20	22	22	5	86	3	3	0	0	0	2	11	3	3	5
5921	1	1	0	NA	NA	NA	NA	4	NA	NA	NA	NA	NA	NA	NA	3	1
5922	1	1	80	NA	27	10	87	4	5	0	0	0	1	24	8	1	NA
5923	1	1	0	27	18	5	81	5	3	0	0	0	3	17	4	3	2
5924	1	2	30	NA	NA	5	88	NA	2	0	0	0	2	18	4	2	1
5926	1	1	0	NA	NA	7	82	NA	5	0	0	0	3	20	7	1	NA
5927	1	1	20	37	NA	15	NA	NA	3	0	0	0	NA	NA	NA	1	NA
5928	1	1	0	NA	NA	NA	NA	NA	NA	NA	NA	NA	NA	NA	NA	2	1
5931	1	1	10	35	NA	10	90	3	3	0	0	0	5	NA	NA	1	NA
5932	1	2	0	NA	NA	NA	83	NA	3	0	0	0	2	NA	2	1	NA
5934	1	2	80	NA	NA	5	NA	NA	NA	NA	NA	NA	NA	NA	NA	1	NA
5935	1	2	20	NA	33	NA	83	NA	5	1	0	0	3	33	5	2	1
5937	1	2	0	24	19	3	81	1	2	0	0	0	3	16	3	3	1
5939	1	2	0	NA	NA	NA	NA	NA	NA	NA	NA	NA	NA	NA	NA	3	3
5940	1	1	30	NA	NA	NA	83	NA	2	0	1	0	2	11	2	3	1
5941	1	2	0	NA	NA	3	85	1	5	1	0	0	NA	NA	NA	2	4
5943	1	1	0	NA	NA	NA	70	NA	3	0	1	0	3	34	6	1	NA
5949	1	1	0	NA	NA	NA	NA	1	NA	NA	NA	NA	NA	NA	NA	4	1
5950	1	3	20	NA	32	14	NA	4	4	0	0	0	3	NA	15	4	5
5952	1	3	60	NA	43	9	90	2	1	0	0	0	2	14	3	2	4
5953	1	2	0	NA	36	8	79	3	1	0	1	0	2	17	2	5	5
5954	1	1	0	23	24	7	82	3	2	0	1	0	2	23	8	3	1
5996	1	1	0	NA	NA	6	87	NA	5	0	0	1	2	11	5	4	5
5997	1	1	0	NA	34	10	75	NA	3	0	0	1	2	20	8	2	1
5998	1	2	0	57	NA	11	NA	NA	NA	NA	NA	NA	NA	NA	NA	2	1
5999	1	2	0	23	31	7	76	3	5	0	0	0	4	31	7	2	1
6000	1	1	0	27	NA	8	82	NA	3	0	0	0	NA	NA	NA	2	1
6001	1	1	0	NA	NA	8	NA	4	4	0	0	0	NA	NA	NA	3	2
6003	1	1	10	63	NA	9	NA	NA	4	0	0	0	5	NA	NA	4	2
6004	1	1	30	32	25	8	73	1	2	0	1	0	2	14	7	1	NA
6005	1	1	20	25	21	7	83	3	5	0	0	0	2	17	7	1	NA
6007	1	2	0	NA	NA	NA	NA	NA	4	0	0	0	NA	NA	NA	4	5
6008	1	1	0	25	24	6	88	1	2	0	0	0	3	24	6	3	1
6010	1	2	0	NA	48	12	80	1	4	0	0	0	3	42	13	3	1
6011	1	1	0	NA	43	12	90	3	3	0	0	0	2	13	12	5	5
6013	1	2	0	NA	NA	NA	86	NA	3	0	1	0	3	14	6	4	2
6016	1	1	100	NA	NA	16	NA	NA	4	0	0	0	1	NA	NA	0	NA
6018	1	2	20	27	NA	8	85	3	3	0	0	0	3	11	8	3	1
6019	1	1	40	20	29	5	82	3	3	0	0	0	2	15	3	2	NA
6026	1	1	0	31	19	4	85	1	3	0	0	0	2	15	4	3	3
6028	1	1	0	23	NA	4	63	NA	3	0	1	0	3	NA	4	1	NA
6029	1	1	0	43	39	9	87	1	5	1	0	0	3	28	9	3	3
6030	1	2	0	20	15	3	80	4	3	0	0	0	2	11	2	3	1
6031	1	1	0	32	27	13	NA	1	4	0	0	0	5	NA	NA	4	5
6034	1	2	0	NA	NA	NA	80	NA	3	0	0	0	2	8	1	2	1
6035	1	1	90	27	30	7	90	3	3	0	0	0	2	23	4	NA	NA
6038	1	2	30	NA	NA	9	73	NA	4	0	0	0	2	22	8	4	2
6039	1	1	0	NA	22	6	80	4	3	0	0	0	3	NA	6	2	1
6040	1	1	0	30	24	7	84	3	4	0	0	0	2	16	NA	3	NA
6041	1	1	70	54	34	14	75	1	3	0	0	0	2	20	10	2	NA
6042	1	1	60	40	32	9	80	1	3	0	0	0	2	23	7	1	NA
6044	1	1	0	NA	NA	4	84	NA	2	1	0	0	2	8	4	1	NA
6045	1	1	0	NA	NA	NA	82	1	NA	NA	NA	NA	2	12	3	4	5
6048	1	1	0	15	25	4	NA	3	3	0	0	0	NA	NA	NA	2	NA
6051	1	2	0	NA	NA	NA	NA	NA	NA	NA	NA	NA	NA	NA	NA	2	1
6053	1	2	0	22	NA	4	78	3	3	0	0	0	4	17	4	1	NA
6058	1	1	30	NA	NA	6	78	NA	NA	NA	NA	NA	NA	NA	NA	1	NA
6059	1	1	20	43	33	7	85	5	3	0	0	0	2	22	5	3	1
6060	1	1	30	NA	21	11	81	3	3	0	0	0	3	21	11	2	1
6061	1	1	30	NA	20	7	NA	4	NA	NA	NA	NA	NA	NA	NA	3	1
6062	1	3	80	NA	25	6	NA	NA	4	0	0	0	5	NA	NA	1	NA
6063	1	1	0	NA	27	8	80	4	5	0	0	1	4	25	8	3	1
6065	1	1	0	42	26	10	84	1	2	0	1	0	NA	NA	NA	3	3
6066	1	1	0	NA	NA	NA	NA	NA	NA	NA	NA	NA	NA	NA	NA	2	1
6067	1	1	0	NA	NA	5	82	1	2	0	1	0	3	NA	4	3	3
6069	1	1	80	NA	NA	11	90	NA	4	0	0	0	2	13	4	1	NA
6070	1	1	30	NA	NA	NA	NA	1	NA	NA	NA	NA	NA	NA	NA	2	1
6071	1	1	0	NA	NA	NA	80	4	3	0	1	0	2	19	9	2	1
6072	1	3	0	NA	NA	NA	NA	NA	NA	NA	NA	NA	NA	NA	NA	2	NA
6074	1	1	0	41	39	10	82	1	5	1	0	0	2	13	6	1	NA
6077	1	1	0	NA	32	7	84	2	5	0	1	0	2	13	2	2	4
6079	1	2	0	43	23	10	83	1	2	0	0	0	6	12	1	1	NA
6080	1	1	0	NA	26	11	88	NA	2	0	0	0	2	21	8	3	1
6082	1	1	10	72	35	16	83	5	3	0	0	1	2	24	11	3	4
6083	1	1	0	NA	NA	8	81	2	4	0	0	0	2	9	4	3	4
6086	1	1	0	NA	27	8	90	NA	2	0	0	0	2	12	6	2	2
6087	1	1	0	50	37	12	NA	1	2	0	0	0	2	9	4	2	1
6088	1	1	50	NA	31	10	65	3	1	0	1	0	2	14	5	5	5
6090	1	1	0	NA	27	NA	NA	NA	NA	NA	NA	NA	NA	NA	NA	2	2
6091	1	2	0	NA	NA	4	71	NA	1	0	1	0	2	8	1	1	NA
6092	1	1	10	34	17	6	89	4	4	0	0	0	1	15	5	1	NA
6093	1	2	0	NA	24	3	79	NA	5	0	0	0	3	24	3	1	NA
6095	1	1	0	NA	NA	NA	NA	NA	NA	NA	NA	NA	NA	NA	NA	4	5
6096	1	1	70	NA	NA	NA	NA	NA	NA	NA	NA	NA	NA	NA	NA	1	NA
6099	1	3	0	NA	NA	NA	NA	NA	NA	NA	NA	NA	NA	NA	NA	2	1
6100	1	1	0	36	31	10	84	1	3	0	0	0	3	31	11	4	5
6104	1	1	50	NA	NA	NA	NA	1	NA	NA	NA	NA	NA	NA	NA	1	NA
6105	1	1	80	NA	NA	7	88	NA	3	0	1	0	NA	NA	NA	1	NA
6107	1	1	80	25	NA	7	78	2	5	0	0	0	3	20	6	2	NA
6108	1	1	0	NA	30	9	83	1	5	0	0	0	3	27	7	3	3
6110	1	4	20	40	37	12	78	1	4	0	0	0	2	35	11	3	5
6114	1	1	80	NA	NA	NA	NA	NA	NA	NA	NA	NA	NA	NA	NA	1	NA
6115	1	3	0	NA	NA	NA	88	NA	1	0	0	0	NA	NA	NA	3	4
6116	1	3	0	29	37	11	79	2	1	0	0	0	2	24	8	3	2
6117	1	1	20	26	39	8	82	3	2	0	0	0	2	23	4	1	NA
6119	1	5	0	29	NA	10	NA	NA	4	0	0	0	5	NA	NA	1	NA
6121	1	1	0	NA	NA	NA	NA	NA	NA	NA	NA	NA	NA	NA	NA	2	1
6125	1	1	30	25	31	9	90	2	3	0	0	0	2	13	3	1	NA
6126	1	2	0	NA	NA	NA	90	NA	3	0	0	0	2	9	5	3	3
6129	1	1	0	NA	22	10	62	NA	3	0	0	0	3	19	10	3	1
6130	1	1	90	50	29	10	NA	5	4	0	0	0	5	NA	NA	0	NA
6132	1	2	0	NA	NA	NA	NA	NA	NA	NA	NA	NA	NA	NA	NA	3	2
6133	1	1	0	18	37	10	88	2	4	0	0	0	4	17	9	5	2
6134	1	2	0	NA	NA	NA	NA	3	NA	NA	NA	NA	NA	NA	NA	2	1
6137	1	2	30	33	NA	11	NA	2	4	0	0	0	NA	NA	NA	2	4
6247	1	1	0	33	24	9	90	NA	3	0	0	0	2	19	5	4	4
6249	1	1	0	NA	NA	NA	90	NA	4	0	0	0	NA	NA	NA	2	1
6267	1	1	20	52	22	6	88	1	3	0	0	0	2	15	4	3	3
6269	1	1	60	39	30	6	80	2	3	0	0	0	2	13	7	2	2
6303	1	1	60	NA	49	15	NA	2	3	0	0	0	5	NA	NA	1	NA
6340	1	1	40	33	22	7	83	5	3	0	0	0	2	15	4	1	NA
6343	1	1	30	27	32	8	88	2	3	0	0	0	2	19	3	2	1
6344	1	1	0	36	20	10	82	4	1	0	0	0	2	NA	9	2	2
6345	1	1	70	30	26	7	90	3	3	0	0	0	2	8	2	3	2
6346	1	1	0	37	27	6	78	4	3	1	0	0	4	23	9	2	1
6374	1	1	0	NA	22	7	77	4	3	0	0	0	1	21	7	2	1
6375	1	1	60	NA	NA	NA	NA	NA	NA	NA	NA	NA	NA	NA	NA	1	NA
6376	1	1	80	NA	21	8	87	1	3	0	0	0	4	21	5	1	NA
6381	1	1	40	35	17	8	81	1	2	0	1	0	2	9	3	2	1
6566	1	1	20	62	37	12	85	5	5	0	0	0	2	22	11	1	NA
6567	1	1	100	24	37	9	50	5	1	0	0	0	1	33	16	0	NA
6568	1	2	0	NA	NA	4	87	NA	4	0	0	0	2	19	2	3	1
6569	1	1	0	NA	NA	NA	NA	1	NA	NA	NA	NA	NA	NA	NA	3	3
6570	1	4	90	NA	NA	NA	NA	NA	NA	NA	NA	NA	NA	NA	NA	0	NA
6572	1	2	0	NA	NA	4	NA	NA	NA	NA	NA	NA	NA	NA	NA	2	1
6573	1	1	50	31	23	8	NA	3	3	0	0	0	NA	NA	NA	1	NA
6577	1	1	0	22	39	8	68	2	3	0	1	0	4	16	8	1	NA
6578	1	1	80	NA	NA	6	81	NA	4	0	0	0	2	13	6	1	NA
6580	1	1	0	NA	32	7	86	NA	4	0	0	0	2	19	7	3	2
6583	1	1	0	44	25	4	82	2	3	0	0	0	2	12	2	3	2
6584	1	3	40	NA	20	7	NA	NA	NA	NA	NA	NA	NA	NA	NA	1	NA
6585	1	1	0	NA	NA	NA	NA	NA	NA	NA	NA	NA	NA	NA	NA	1	NA
6587	1	1	20	36	NA	13	75	NA	1	0	1	0	1	27	14	4	5
6588	1	1	0	NA	31	6	76	NA	3	0	0	0	2	12	4	2	1
6589	1	2	0	33	21	7	80	4	3	0	0	0	3	17	6	3	1
6591	1	2	90	NA	NA	3	88	NA	4	0	0	0	2	6	2	2	1
6594	1	1	0	39	25	11	67	1	2	0	1	0	2	20	6	3	3
6595	1	1	20	28	21	5	79	2	2	0	1	0	2	9	1	1	NA
6596	1	1	50	NA	28	6	80	1	5	0	1	0	2	15	4	1	NA
6597	1	2	0	24	29	7	60	5	3	0	0	0	2	22	6	2	1
6598	1	2	70	18	23	4	77	5	3	0	0	0	2	NA	3	2	4
6599	1	2	0	NA	18	3	NA	4	3	0	0	0	5	NA	NA	2	1
6600	1	1	0	39	20	7	87	1	2	0	0	0	3	14	6	2	1
6601	1	1	20	NA	NA	NA	NA	NA	NA	NA	NA	NA	NA	NA	NA	2	NA
6602	1	2	0	NA	NA	7	NA	NA	NA	NA	NA	NA	NA	NA	NA	2	1
6606	1	2	30	NA	28	7	NA	3	NA	NA	NA	NA	NA	NA	NA	1	NA
6607	1	2	0	NA	NA	6	89	NA	5	0	0	1	NA	NA	6	2	1
6608	1	2	20	NA	NA	4	75	NA	5	0	0	0	2	15	3	1	NA
6609	1	1	10	29	33	9	90	2	2	0	1	0	2	14	6	3	4
6611	1	3	0	NA	27	12	90	5	1	0	0	0	2	12	9	2	4
6612	1	1	0	NA	NA	NA	75	NA	1	0	0	0	NA	NA	NA	2	1
6613	1	2	0	NA	NA	5	85	NA	2	0	0	0	2	8	2	3	4
6614	1	2	0	NA	NA	6	61	NA	3	0	0	0	3	19	6	2	1
6615	1	1	0	33	NA	8	86	3	3	0	0	0	3	16	6	5	5
6618	1	1	0	NA	NA	12	84	NA	3	0	0	0	4	34	11	2	3
6619	1	1	0	NA	NA	4	83	NA	3	0	1	0	2	NA	3	1	NA
6622	1	2	20	NA	NA	6	64	NA	5	0	1	0	3	21	6	2	1
6624	1	2	0	NA	NA	NA	NA	NA	NA	NA	NA	NA	NA	NA	NA	4	5
6626	1	1	0	NA	NA	5	86	NA	3	0	0	0	3	NA	NA	1	NA
6627	1	1	0	14	NA	4	74	NA	1	0	1	0	2	NA	4	2	4
6630	1	1	0	NA	NA	NA	NA	NA	NA	NA	NA	NA	NA	NA	NA	2	1
6633	1	1	30	NA	NA	11	NA	1	NA	NA	NA	NA	NA	NA	NA	3	4
6634	1	2	0	21	22	5	90	1	3	0	0	0	2	21	4	2	2
6636	1	2	0	25	24	6	80	1	4	0	0	0	2	17	5	2	4
6637	1	1	10	22	29	4	NA	NA	3	0	0	0	6	NA	NA	NA	NA
6640	1	1	50	71	NA	16	91	NA	3	0	0	0	2	NA	NA	1	NA
6641	1	1	0	28	18	6	83	1	2	1	0	0	2	11	3	3	3
6781	2	1	0	NA	NA	NA	80	NA	1	0	1	0	2	14	4	2	1
6782	2	1	20	41	NA	10	72	NA	NA	NA	NA	NA	NA	NA	NA	4	5
6784	2	1	20	40	NA	8	82	NA	2	0	0	0	2	NA	NA	3	NA
6785	2	1	70	27	38	10	95	2	1	0	1	0	2	8	2	2	1
6786	2	2	0	NA	NA	NA	85	NA	3	0	0	0	4	13	4	2	1
6787	2	1	0	NA	NA	9	84	NA	5	0	0	0	2	23	6	4	5
6788	2	1	0	NA	NA	NA	NA	NA	NA	NA	NA	NA	NA	NA	NA	1	NA
6790	2	1	0	NA	24	8	78	NA	3	0	0	0	2	13	5	2	1
6791	2	1	0	NA	NA	5	73	NA	3	0	0	0	2	20	5	2	1
6951	2	1	0	NA	35	11	83	4	3	0	0	0	4	24	10	2	1
6952	2	1	30	33	24	7	85	5	2	0	0	0	2	15	5	1	NA
6953	2	1	50	NA	NA	5	85	NA	3	1	0	0	2	12	3	1	NA
6954	2	1	40	NA	NA	NA	NA	NA	NA	NA	NA	NA	NA	NA	NA	1	NA
6955	2	1	0	24	21	6	74	1	1	0	1	0	2	14	2	3	3
6956	2	4	10	NA	30	11	NA	5	NA	NA	NA	NA	NA	NA	NA	3	2
6958	2	1	20	24	26	3	90	3	2	0	0	0	2	9	2	2	1
6959	2	3	0	NA	NA	NA	NA	NA	NA	NA	NA	NA	NA	NA	NA	1	NA
6960	2	1	60	NA	26	9	86	3	2	0	0	1	2	NA	9	1	NA
6961	2	1	0	NA	NA	13	73	NA	4	0	0	0	3	NA	13	2	1
6962	2	1	20	NA	NA	NA	NA	NA	NA	0	0	0	NA	NA	NA	NA	NA
6963	2	2	0	NA	NA	NA	60	2	1	0	0	0	2	NA	3	1	NA
6964	2	2	0	NA	NA	NA	NA	NA	4	0	0	0	2	9	1	2	NA
6967	2	4	0	25	NA	7	82	NA	4	0	0	0	5	NA	NA	2	4
6969	2	1	80	NA	NA	5	60	NA	1	0	0	0	2	NA	5	2	4
6970	2	1	0	NA	NA	11	83	NA	2	0	1	0	2	31	11	3	1
6972	2	1	0	NA	NA	NA	NA	NA	NA	0	0	0	3	NA	NA	1	NA
6975	2	1	0	34	NA	4	90	2	4	0	0	0	2	7	1	1	NA
6976	2	1	20	30	NA	5	84	2	1	0	1	0	2	16	3	3	4
6977	2	1	0	40	38	8	86	5	1	0	0	0	2	17	3	4	5
6978	2	1	0	NA	NA	NA	NA	NA	3	0	0	0	5	NA	NA	2	1
6979	2	4	70	NA	32	9	NA	NA	4	0	0	0	1	24	8	1	NA
6981	2	1	0	NA	NA	NA	NA	NA	NA	NA	NA	NA	NA	NA	NA	2	1
6983	2	1	0	NA	NA	3	85	NA	5	0	0	0	2	NA	NA	1	NA
6984	2	1	0	29	24	6	70	5	2	0	0	0	4	21	7	3	1
6985	2	1	0	NA	NA	12	NA	NA	NA	NA	NA	NA	NA	NA	NA	2	1
6988	2	1	70	34	35	14	75	5	3	0	0	1	5	32	14	1	NA
6993	2	1	0	46	29	7	79	1	2	0	1	0	3	NA	6	1	NA
6995	2	3	0	NA	NA	NA	NA	NA	NA	NA	NA	NA	NA	NA	NA	3	3
6997	2	1	20	NA	NA	5	84	2	2	0	0	0	2	11	6	3	2
6998	2	1	0	NA	NA	NA	80	NA	3	0	0	0	NA	NA	NA	1	NA
7003	2	1	10	NA	NA	9	88	NA	5	0	0	0	2	5	1	4	5
7004	2	1	0	24	NA	10	71	NA	2	0	0	0	2	NA	NA	2	NA
7005	2	1	0	NA	NA	NA	NA	4	NA	NA	NA	NA	NA	NA	NA	2	1
7006	2	1	0	NA	40	8	67	2	4	0	0	0	NA	NA	NA	2	1
7143	1	1	0	NA	NA	6	NA	1	NA	NA	NA	NA	NA	NA	NA	3	3
7144	1	1	40	40	28	10	64	5	5	0	0	0	1	27	9	2	1
7145	1	1	20	NA	NA	13	85	NA	2	0	1	0	2	14	9	1	NA
7148	1	2	0	37	25	5	NA	2	3	0	0	0	4	26	4	3	3
7149	1	1	90	33	18	7	88	1	3	0	0	0	2	17	6	1	NA
7152	1	1	0	50	27	7	86	5	4	0	0	0	2	28	6	2	1
7153	1	1	30	NA	NA	6	62	NA	5	0	0	1	1	32	6	1	NA
7155	1	3	0	NA	NA	NA	NA	1	NA	NA	NA	NA	NA	NA	NA	3	1
7157	1	1	0	NA	NA	10	82	NA	2	1	0	0	NA	NA	NA	3	5
7158	1	1	10	NA	36	5	87	NA	5	0	0	0	2	30	4	2	2
7160	1	1	10	NA	NA	10	NA	4	NA	NA	NA	NA	NA	NA	NA	1	NA
7166	2	1	30	32	45	10	90	2	2	0	0	0	2	16	5	2	4
7167	1	1	40	NA	21	10	72	4	4	0	0	0	3	19	10	1	NA
7184	1	1	0	33	36	9	85	3	3	0	1	0	4	15	6	2	1
7194	2	1	10	36	25	9	89	5	5	1	0	0	2	19	7	4	5
7284	2	1	0	NA	30	7	70	NA	2	0	0	0	2	17	7	2	1
7285	2	1	0	NA	27	9	79	NA	3	0	0	0	2	18	8	2	1
7286	2	1	20	NA	NA	NA	81	NA	2	0	0	0	2	NA	NA	1	NA
7287	2	1	0	NA	NA	NA	76	NA	5	0	0	1	2	24	5	3	1
7289	2	1	0	NA	39	11	85	5	3	0	0	0	2	13	3	2	4
7290	2	1	10	NA	NA	14	83	NA	2	1	0	0	2	17	7	3	5
7291	2	1	0	NA	NA	NA	84	NA	3	0	0	0	2	25	8	2	4
7292	2	1	0	NA	NA	6	79	NA	3	0	0	0	2	13	6	2	1
7293	2	1	0	NA	NA	NA	88	4	2	0	0	0	2	NA	7	4	2
7294	2	1	0	31	28	6	81	5	5	0	0	0	2	19	6	3	1
7296	2	2	0	NA	NA	NA	79	2	2	0	0	0	2	12	4	1	NA
7297	2	1	0	NA	NA	NA	NA	2	NA	NA	NA	NA	NA	NA	NA	1	NA
7299	2	1	30	NA	NA	11	74	2	5	0	0	0	2	NA	NA	1	NA
7300	2	1	0	NA	NA	15	NA	5	NA	0	0	0	2	41	15	1	NA
7301	2	2	20	NA	NA	14	NA	4	NA	NA	NA	NA	NA	NA	NA	2	4
7302	2	1	0	39	NA	9	88	1	2	0	1	0	2	9	2	2	3
7304	2	1	90	NA	NA	NA	NA	2	4	0	0	0	1	19	10	NA	NA
7306	2	1	80	NA	18	5	88	4	2	0	0	0	NA	NA	5	2	4
7308	2	1	100	NA	NA	NA	NA	NA	NA	NA	NA	NA	NA	NA	NA	0	NA
7309	2	1	10	30	23	7	81	3	3	1	0	0	5	14	5	3	1
7310	2	1	0	NA	NA	5	NA	NA	NA	NA	NA	NA	NA	NA	NA	1	NA
7311	2	1	0	32	23	8	90	1	2	0	0	0	2	11	5	2	1
7313	2	4	100	NA	NA	NA	NA	NA	NA	NA	NA	NA	NA	NA	NA	0	NA
7315	2	1	10	NA	NA	NA	NA	NA	NA	NA	NA	NA	NA	NA	NA	1	NA
7317	2	1	0	59	NA	14	85	5	3	0	0	1	2	NA	NA	3	1
7320	2	1	0	NA	NA	NA	NA	NA	NA	NA	NA	NA	NA	NA	NA	2	NA
7321	2	1	20	NA	NA	NA	NA	NA	NA	0	0	0	2	NA	NA	NA	NA
7322	2	1	0	42	23	9	86	1	2	0	0	0	2	24	6	4	4
7323	2	1	20	37	22	7	71	4	3	0	1	0	3	20	5	3	2
7324	2	1	60	28	27	10	70	1	2	0	0	0	2	22	9	1	NA
7326	2	1	20	22	NA	6	83	NA	3	0	0	0	2	7	2	2	1
7327	2	1	0	NA	20	9	80	NA	NA	0	0	0	2	NA	NA	NA	NA
7329	2	1	0	NA	NA	8	85	NA	2	0	0	0	NA	NA	NA	3	NA
7330	2	2	0	25	44	5	62	3	5	0	0	0	2	NA	5	1	NA
7331	2	1	0	NA	36	10	84	1	3	0	0	0	2	26	7	5	4
7332	2	2	40	NA	24	6	70	2	3	0	1	1	2	14	6	2	4
7335	2	1	0	NA	NA	13	87	1	3	0	0	0	2	11	8	4	4
7337	2	2	0	NA	NA	NA	NA	NA	NA	NA	NA	NA	NA	NA	NA	2	1
7339	2	1	0	NA	NA	NA	83	NA	NA	1	0	0	4	NA	NA	2	4
7340	2	1	0	29	39	10	90	1	3	0	0	0	2	21	4	1	NA
7342	2	1	0	NA	NA	NA	86	5	NA	0	0	0	3	NA	NA	1	NA
7345	2	1	20	NA	NA	NA	78	NA	3	0	0	1	3	23	9	5	2
7347	2	1	10	33	47	17	75	5	2	0	0	0	2	15	13	4	5
7348	2	1	0	NA	NA	NA	84	NA	NA	NA	NA	NA	NA	NA	NA	2	1
7349	2	1	0	NA	NA	NA	NA	1	NA	NA	NA	NA	NA	NA	NA	3	3
7350	2	1	0	NA	NA	NA	NA	NA	NA	NA	NA	NA	NA	NA	NA	1	NA
7354	2	4	0	NA	NA	9	NA	1	NA	NA	NA	NA	NA	NA	NA	4	4
7356	2	2	0	NA	NA	NA	71	NA	3	0	0	0	2	NA	NA	2	4
7357	2	1	0	37	21	5	75	1	1	0	0	0	3	12	6	3	4
7358	2	1	0	NA	NA	NA	NA	NA	NA	NA	NA	NA	NA	NA	NA	4	2
7359	2	1	0	NA	NA	NA	NA	NA	3	0	0	0	2	8	6	1	NA
7360	2	1	0	NA	38	12	NA	1	NA	NA	NA	NA	NA	NA	NA	2	1
7361	2	1	20	NA	33	7	70	4	3	0	1	0	2	30	5	2	1
7363	2	1	0	35	NA	10	60	5	3	0	0	0	2	16	9	2	1
7364	2	1	0	33	29	9	69	1	5	0	0	1	4	28	9	2	1
7365	2	1	0	NA	NA	8	78	NA	3	0	0	0	3	28	9	2	1
7366	2	1	0	30	NA	NA	75	NA	1	0	1	0	NA	NA	NA	2	1
7367	2	1	10	NA	NA	3	NA	NA	NA	NA	NA	NA	NA	NA	NA	3	5
7368	2	1	0	NA	NA	NA	NA	NA	NA	NA	NA	NA	NA	NA	NA	3	2
7369	2	1	10	NA	NA	NA	NA	NA	NA	0	0	0	NA	NA	NA	NA	NA
7370	2	1	0	NA	29	10	82	NA	2	0	0	0	2	30	10	2	1
7372	2	1	0	NA	NA	12	75	NA	3	0	1	0	2	31	11	2	1
7373	2	1	50	30	NA	4	83	NA	3	0	0	0	2	NA	NA	3	1
7375	2	1	0	52	39	6	81	5	2	0	0	0	2	21	5	4	5
7376	2	1	0	NA	24	7	NA	NA	2	0	0	0	NA	NA	NA	3	3
7377	2	1	0	50	30	17	86	1	5	0	0	0	2	NA	16	3	4
7378	2	1	0	NA	23	7	NA	NA	NA	NA	NA	NA	NA	NA	NA	1	NA
7379	2	1	20	NA	NA	8	NA	3	1	0	0	0	NA	NA	NA	4	5
7380	2	1	0	NA	NA	NA	NA	NA	NA	NA	NA	NA	NA	NA	NA	1	NA
7381	2	1	0	NA	NA	NA	NA	NA	NA	NA	NA	NA	NA	NA	NA	1	NA
7382	2	1	100	NA	NA	NA	NA	NA	NA	NA	NA	NA	NA	NA	NA	2	NA
7383	2	1	0	33	NA	6	83	NA	4	0	0	0	NA	NA	NA	3	5
7384	2	1	0	24	35	8	84	2	4	0	0	0	2	14	4	4	5
7386	2	1	0	27	23	7	84	5	2	0	1	0	2	11	4	4	5
7391	2	2	0	NA	NA	NA	90	4	3	0	0	0	NA	NA	NA	2	1
7392	2	1	0	NA	NA	5	NA	4	2	0	0	0	2	NA	NA	2	1
7394	2	1	10	29	23	6	88	5	3	0	0	0	2	14	3	3	4
7395	2	1	0	NA	25	10	90	4	4	0	0	0	2	13	3	3	1
7396	2	1	20	NA	37	9	60	5	2	0	0	0	2	29	8	3	4
7397	2	1	20	27	42	9	65	2	3	0	0	0	2	15	5	3	5
7398	2	1	10	NA	41	13	70	2	2	0	0	0	2	25	12	1	NA
7399	2	1	10	NA	NA	10	NA	2	3	0	0	0	2	15	3	3	4
7403	2	1	10	NA	NA	10	90	4	3	0	1	0	2	11	2	2	1
7405	2	1	50	28	51	13	NA	2	3	0	1	0	2	21	7	1	NA
7406	2	1	0	NA	37	9	85	4	5	0	1	1	2	31	9	3	1
7407	2	1	0	41	44	8	85	1	3	1	0	0	2	18	4	7	5
7410	2	1	20	22	29	9	NA	2	4	0	0	0	5	NA	NA	4	5
7411	2	1	0	30	28	5	85	1	3	0	1	0	2	15	5	5	5
7415	2	1	40	69	38	13	80	5	2	0	0	0	2	29	8	4	1
7416	2	2	20	NA	NA	NA	88	NA	5	1	0	0	4	17	3	2	4
7417	2	1	20	29	29	6	80	5	5	0	1	0	2	23	7	2	1
7420	2	1	20	NA	NA	7	NA	1	4	0	0	0	5	NA	NA	1	NA
7422	2	1	20	NA	33	11	90	5	4	0	0	0	2	22	7	5	5
7424	2	1	60	24	27	6	80	5	3	0	0	1	4	17	4	2	1
7427	2	1	0	NA	NA	NA	NA	NA	NA	NA	NA	NA	NA	NA	NA	1	NA
7428	2	1	60	NA	25	5	NA	4	NA	NA	NA	NA	NA	NA	NA	1	NA
7429	2	2	0	26	NA	NA	88	NA	3	1	0	0	2	8	2	3	2
7430	2	1	30	22	23	10	80	4	NA	0	0	0	4	23	9	2	1
7432	2	2	0	NA	NA	NA	NA	NA	2	0	0	0	NA	NA	NA	2	4
7497	2	1	0	52	NA	12	93	NA	2	0	1	0	NA	NA	NA	2	1
7499	2	1	30	NA	NA	NA	NA	1	NA	NA	NA	NA	NA	NA	NA	2	NA
7500	2	1	0	56	NA	NA	72	NA	5	0	0	0	NA	NA	NA	2	1
7501	2	1	10	19	18	3	76	2	2	0	1	0	NA	NA	NA	1	NA
7506	2	1	0	NA	NA	NA	75	NA	2	0	0	1	2	NA	4	4	1
7507	2	1	0	35	20	5	83	4	5	0	0	1	2	8	4	4	4
7508	2	1	0	30	31	8	83	3	4	0	0	0	2	NA	3	3	4
7509	2	1	0	39	23	5	78	3	4	0	0	0	2	13	4	5	2
7510	2	1	0	31	NA	NA	88	NA	3	1	0	0	2	NA	NA	3	2
7511	2	1	0	NA	NA	NA	NA	NA	NA	NA	NA	NA	NA	NA	NA	NA	NA
7514	2	1	20	28	NA	6	90	1	3	0	0	0	2	9	2	3	1
7515	2	1	20	23	NA	5	90	5	NA	0	0	0	2	18	3	2	1
7516	2	1	40	31	24	12	63	1	1	0	0	0	3	14	8	3	1
7517	2	1	50	31	35	12	72	1	2	0	1	0	2	35	12	2	1
7518	2	1	0	18	31	6	85	3	5	0	0	0	4	24	6	2	1
7520	2	1	20	NA	39	9	NA	3	3	0	0	0	NA	NA	NA	3	5
7522	2	1	0	35	NA	4	90	1	3	0	1	0	4	NA	4	2	1
7523	2	1	90	NA	NA	4	NA	NA	NA	NA	NA	NA	NA	NA	NA	0	NA
7524	2	1	0	NA	NA	6	NA	NA	NA	NA	NA	NA	NA	NA	NA	3	2
7526	2	1	0	35	30	4	89	2	3	1	0	0	2	12	3	4	5
7533	2	1	20	NA	28	5	85	1	3	1	0	0	2	11	4	1	NA
7535	2	1	80	51	27	10	69	5	1	0	1	0	2	27	12	1	NA
7536	2	1	80	25	21	8	NA	1	3	0	0	0	NA	12	2	1	NA
7540	1	3	0	NA	37	13	90	NA	2	0	0	0	2	24	5	4	5
7541	1	1	0	30	NA	6	87	NA	2	0	1	0	3	24	4	1	NA
7542	1	1	0	NA	24	8	83	4	2	0	1	0	2	19	7	5	2
7546	1	1	0	34	NA	6	NA	NA	4	0	0	0	5	NA	NA	5	5
7548	1	1	0	NA	NA	NA	NA	NA	NA	NA	NA	NA	NA	NA	NA	2	1
7556	1	1	20	29	NA	5	89	NA	3	0	0	0	NA	NA	NA	5	5
7557	1	2	0	NA	21	4	NA	NA	3	1	0	0	NA	NA	NA	3	2
7559	2	1	0	44	NA	6	NA	NA	NA	NA	NA	NA	NA	NA	NA	3	1
7560	2	1	0	NA	NA	NA	NA	NA	NA	NA	NA	NA	NA	NA	NA	1	NA
7561	2	1	0	44	NA	6	70	NA	2	0	0	0	NA	NA	NA	1	NA
7562	2	1	70	26	29	9	90	NA	NA	NA	NA	NA	NA	NA	NA	1	NA
7563	2	1	0	NA	NA	NA	NA	1	NA	NA	NA	NA	NA	NA	NA	3	3
7564	2	1	0	NA	NA	NA	NA	NA	NA	NA	NA	NA	NA	NA	NA	2	4
7565	2	1	0	NA	NA	NA	NA	1	NA	NA	NA	NA	NA	NA	NA	2	1
7566	2	1	0	30	21	6	86	1	4	0	0	0	5	NA	NA	4	2
7567	2	1	0	NA	NA	NA	NA	NA	4	0	0	0	NA	NA	NA	2	4
7570	1	1	0	36	29	8	82	5	2	0	0	1	2	18	7	4	2
7581	2	1	0	35	28	4	88	NA	3	0	0	0	2	9	1	3	4
7582	2	1	90	30	30	13	72	1	1	0	0	0	2	29	14	NA	NA
7585	2	1	0	31	26	4	84	1	5	0	0	0	2	10	1	3	1
7662	2	2	10	NA	NA	7	85	3	2	0	1	0	3	15	9	3	2
7663	2	2	0	NA	NA	NA	85	2	2	1	0	0	2	8	2	1	NA
7669	2	1	70	NA	NA	NA	NA	NA	NA	0	0	0	NA	NA	NA	NA	NA
7670	2	2	0	NA	NA	NA	NA	NA	2	0	0	0	5	NA	NA	1	NA
7671	2	1	0	NA	NA	NA	90	NA	3	0	0	0	NA	NA	NA	2	1
7673	2	2	0	NA	NA	NA	NA	NA	NA	0	0	0	NA	NA	NA	NA	NA
7674	2	1	10	NA	52	NA	NA	NA	NA	NA	NA	NA	NA	NA	NA	3	4
7675	2	2	0	NA	NA	NA	NA	NA	NA	0	0	0	NA	NA	NA	NA	NA
7676	2	1	0	39	27	8	84	3	2	0	0	0	2	14	8	5	5
7678	2	1	0	NA	NA	NA	84	NA	NA	NA	NA	NA	NA	NA	NA	2	1
7679	2	1	40	NA	22	6	NA	2	4	0	0	0	NA	NA	NA	3	1
7685	2	2	0	NA	NA	NA	NA	NA	NA	0	0	0	NA	NA	NA	NA	NA
7690	2	3	0	NA	NA	NA	80	NA	1	0	0	0	2	NA	NA	2	1
7693	2	1	0	NA	NA	NA	NA	NA	5	0	0	0	NA	NA	NA	2	NA
7698	2	1	30	NA	20	5	82	NA	3	0	0	0	2	18	2	2	1
7699	2	3	0	NA	39	11	86	NA	4	0	0	0	4	10	8	2	1
7700	2	1	30	24	38	6	87	2	5	0	0	0	4	30	3	1	NA
7708	2	1	0	26	22	5	83	4	3	0	0	0	3	16	4	5	5
7711	2	1	0	49	NA	15	84	NA	2	0	0	0	NA	NA	NA	3	5
7721	2	3	0	NA	NA	17	NA	2	2	0	0	0	5	NA	NA	2	2
7722	2	1	0	NA	NA	NA	NA	NA	NA	0	0	0	NA	NA	NA	NA	NA
7724	2	1	20	NA	27	7	84	NA	3	0	0	0	2	15	3	1	NA
7897	1	2	0	NA	NA	NA	NA	NA	NA	NA	NA	NA	NA	NA	NA	2	1
8263	2	1	10	37	24	5	64	5	3	0	0	0	2	20	6	3	1
8265	2	1	30	NA	29	9	NA	2	NA	NA	NA	NA	NA	NA	NA	3	4
8267	2	1	0	36	NA	3	81	1	2	0	0	0	NA	NA	NA	3	3
8268	2	1	20	NA	NA	4	NA	NA	NA	NA	NA	NA	NA	NA	NA	2	1
8269	2	1	20	NA	NA	7	89	NA	3	0	0	0	2	14	4	1	NA
8270	2	1	0	NA	NA	NA	55	NA	1	0	0	0	2	30	11	4	1
8272	2	1	20	NA	NA	NA	NA	NA	NA	NA	NA	NA	NA	NA	NA	1	NA
8274	2	1	0	NA	NA	NA	NA	NA	NA	NA	NA	NA	NA	NA	NA	2	1
8275	2	1	0	33	32	8	50	5	1	0	0	0	2	32	11	4	2
8277	2	1	0	33	23	10	79	1	3	0	0	0	2	19	10	2	1
8278	2	1	0	NA	22	9	77	4	2	0	0	0	2	17	NA	2	1
8279	2	1	0	NA	NA	20	95	2	2	0	0	0	2	17	12	6	4
8280	2	1	0	NA	NA	6	81	2	2	0	1	0	2	10	3	3	2
8281	2	1	0	19	24	6	60	5	1	0	0	0	2	19	7	2	1
8284	2	1	20	NA	31	6	76	2	2	0	0	0	2	10	4	1	NA
8285	2	1	0	NA	NA	NA	NA	1	NA	NA	NA	NA	NA	NA	NA	2	1
8287	2	1	0	NA	NA	5	80	NA	4	0	0	0	4	20	4	2	1
8288	2	1	0	NA	NA	6	NA	NA	4	0	0	0	2	19	2	2	1
8289	2	1	0	23	NA	7	63	NA	1	0	0	0	2	18	7	1	NA
8290	2	1	60	28	20	3	84	3	2	0	0	0	2	11	3	1	NA
8291	2	1	50	NA	NA	8	NA	NA	NA	NA	NA	NA	NA	NA	NA	3	5
8296	2	1	90	NA	NA	NA	NA	1	NA	NA	NA	NA	NA	NA	NA	1	NA
8297	2	1	0	NA	NA	NA	74	NA	5	0	0	0	2	11	3	2	4
8298	2	1	0	NA	NA	NA	NA	1	NA	NA	NA	NA	NA	NA	NA	2	1
8299	2	1	0	NA	NA	9	68	NA	5	0	0	0	4	NA	8	1	NA
8301	2	1	0	NA	NA	NA	NA	NA	NA	NA	NA	NA	NA	NA	NA	1	NA
8307	2	1	0	NA	NA	NA	NA	NA	NA	NA	NA	NA	NA	NA	NA	2	1
8308	2	1	0	35	21	6	84	5	2	0	0	0	4	14	4	4	4
8309	2	2	0	29	27	4	84	5	2	0	0	0	3	23	5	2	4
8310	2	1	NA	28	35	8	85	3	1	0	0	0	2	18	9	4	5
8311	2	1	0	NA	NA	NA	NA	NA	NA	NA	NA	NA	NA	NA	NA	1	NA
8312	2	1	30	NA	NA	5	NA	NA	NA	NA	NA	NA	NA	NA	NA	1	NA
8315	2	1	0	37	NA	6	88	1	3	0	0	0	NA	NA	NA	1	NA
8317	2	1	80	31	25	5	90	1	2	0	0	0	2	NA	NA	2	1
8318	2	1	0	NA	NA	4	85	2	3	0	0	0	2	31	4	4	2
8319	2	1	0	NA	NA	8	83	NA	3	0	0	0	NA	NA	NA	2	1
8320	2	1	0	NA	NA	NA	85	NA	4	0	0	0	3	14	5	1	NA
8321	2	3	0	NA	NA	NA	NA	NA	NA	NA	NA	NA	NA	NA	NA	NA	NA
8327	2	1	90	NA	NA	NA	72	5	2	0	0	0	NA	NA	NA	0	NA
8328	2	1	20	NA	45	10	90	NA	3	0	0	0	3	21	7	3	5
8329	2	2	0	NA	NA	3	88	NA	3	0	0	0	2	17	3	3	5
8330	2	1	90	17	25	5	NA	NA	NA	0	0	0	2	15	2	NA	NA
8331	2	1	0	NA	23	5	88	4	3	0	0	0	2	8	3	3	2
8333	2	1	0	NA	NA	NA	NA	NA	NA	NA	NA	NA	NA	NA	NA	3	2
8334	2	4	0	NA	35	5	88	NA	5	1	0	0	3	18	4	3	1
8335	2	3	10	45	27	9	85	1	3	0	0	0	2	14	7	4	2
8336	2	1	0	29	23	8	90	4	3	0	0	0	NA	15	6	3	2
8337	2	1	20	NA	NA	11	NA	1	NA	NA	NA	NA	NA	NA	NA	2	1
8338	2	1	0	NA	NA	5	NA	NA	NA	NA	NA	NA	NA	NA	NA	2	1
8339	2	3	0	NA	NA	10	88	5	1	0	0	0	2	16	7	3	2
8340	2	1	0	34	19	6	74	5	3	0	0	0	2	11	4	1	NA
8341	2	1	10	NA	39	9	82	NA	3	0	0	0	2	26	9	3	1
8342	2	1	0	NA	NA	NA	NA	NA	NA	NA	NA	NA	NA	NA	NA	0	NA
8344	2	1	0	NA	NA	6	78	NA	3	0	0	0	NA	NA	NA	1	NA
8345	2	1	0	NA	NA	4	82	3	3	0	0	0	2	NA	4	2	NA
8346	2	1	0	NA	NA	11	75	NA	3	0	0	0	2	NA	11	NA	NA
8347	2	1	50	NA	42	11	72	4	5	0	0	1	1	34	12	1	NA
8348	2	1	20	NA	33	7	85	3	3	0	0	0	2	16	6	4	5
8350	2	1	20	46	33	9	70	3	5	0	0	0	2	24	9	1	NA
8351	2	1	0	41	29	8	66	2	1	0	1	0	4	22	8	4	4
8352	2	3	0	22	21	4	90	3	4	0	0	0	2	14	5	NA	NA
8353	2	1	0	35	28	13	NA	1	3	0	0	0	5	NA	10	3	NA
8354	2	1	0	28	NA	5	90	NA	3	0	0	1	2	11	4	3	2
8355	2	1	60	36	22	3	95	4	2	0	0	0	2	8	2	1	NA
8359	2	1	0	NA	NA	9	NA	NA	NA	NA	NA	NA	NA	NA	NA	NA	NA
8360	2	1	0	NA	NA	6	81	NA	3	0	0	1	2	21	6	3	2
8361	2	1	0	NA	NA	5	78	NA	3	0	0	0	2	11	4	4	1
8362	2	1	30	NA	63	10	90	NA	2	1	0	0	2	33	5	5	5
8363	2	1	40	35	35	8	80	1	3	0	0	0	2	17	4	2	1
8364	2	1	0	NA	21	4	88	NA	3	0	0	1	2	10	4	4	5
8365	2	1	0	NA	NA	NA	NA	NA	NA	NA	NA	NA	NA	NA	NA	2	3
8367	2	1	0	NA	NA	NA	NA	NA	2	0	0	0	NA	NA	NA	NA	NA
8368	2	1	0	28	NA	5	79	1	5	0	0	0	2	15	3	5	5
8369	2	1	30	NA	NA	13	64	3	5	0	0	0	2	40	13	2	NA
8370	2	1	10	NA	NA	NA	NA	NA	2	1	0	0	NA	19	9	5	4
8371	2	1	0	NA	41	12	72	2	5	0	0	0	3	25	12	1	NA
8372	2	1	0	35	30	8	68	5	3	0	0	0	2	21	6	5	5
8373	2	1	0	NA	NA	3	80	NA	1	0	1	0	NA	NA	NA	1	NA
8374	2	1	10	21	32	6	NA	NA	3	0	0	0	NA	NA	NA	3	1
8375	2	1	0	NA	NA	6	NA	NA	2	0	0	0	6	15	1	3	5
8376	2	1	80	NA	23	6	90	NA	2	0	0	0	2	10	3	2	1
8379	2	1	0	28	NA	NA	80	NA	2	0	1	0	2	7	1	3	1
8381	2	1	0	NA	NA	7	NA	NA	NA	NA	NA	NA	NA	NA	NA	2	1
8382	2	1	50	NA	NA	NA	NA	NA	NA	NA	NA	NA	NA	NA	NA	1	NA
8385	2	2	0	NA	NA	2	84	NA	4	0	0	0	2	NA	NA	4	5
8386	2	1	0	NA	NA	17	50	NA	5	0	0	1	4	40	17	1	NA
8388	2	1	0	NA	NA	10	85	NA	5	0	0	0	2	25	10	3	5
8390	2	1	0	NA	20	5	81	NA	5	0	0	0	2	14	4	2	1
8392	2	1	0	NA	NA	NA	80	3	4	0	0	0	4	24	9	2	1
8393	2	1	0	NA	19	4	85	1	5	0	0	0	2	15	3	3	1
8394	2	1	0	33	NA	8	88	3	5	0	0	0	2	17	4	2	4
8395	2	1	0	NA	NA	4	NA	NA	NA	NA	NA	NA	NA	NA	NA	1	NA
8396	2	1	0	NA	NA	7	NA	NA	NA	NA	NA	NA	NA	NA	NA	3	1
8397	2	1	60	24	NA	6	90	NA	2	0	0	0	NA	NA	NA	2	NA
8398	2	2	0	24	30	4	88	2	3	0	0	0	2	10	2	3	4
8399	2	1	0	NA	24	3	85	NA	2	0	0	0	2	9	1	3	1
8400	2	1	0	NA	24	5	87	NA	3	0	0	0	2	15	4	2	1
8401	2	3	0	NA	NA	NA	86	NA	2	0	0	0	2	NA	2	2	NA
8402	2	1	20	NA	NA	3	NA	NA	3	0	0	0	NA	NA	2	3	1
8404	2	1	20	NA	28	6	NA	NA	NA	NA	NA	NA	NA	NA	NA	3	1
8405	2	1	0	NA	21	3	86	NA	1	0	0	0	2	NA	3	3	1
8407	2	1	0	35	38	12	NA	3	3	0	0	0	2	NA	NA	4	5
8409	2	1	0	NA	27	4	86	2	3	0	0	0	2	12	1	3	4
8410	2	1	0	NA	43	11	81	NA	2	0	0	0	4	39	11	5	4
8411	2	1	0	NA	40	12	90	NA	4	0	0	0	2	20	3	4	5
8412	2	1	0	NA	26	8	86	NA	3	0	0	0	2	28	6	3	3
8415	2	1	40	NA	22	10	NA	NA	3	0	0	0	5	NA	NA	1	NA
8416	2	1	0	NA	NA	NA	NA	NA	NA	NA	NA	NA	NA	NA	NA	NA	NA
8417	2	1	0	17	35	3	75	1	2	0	1	0	2	33	3	1	NA
8418	2	1	10	NA	NA	8	85	NA	3	0	0	0	1	25	8	2	1
8419	2	2	0	29	18	5	75	4	3	0	0	0	2	10	5	2	1
8420	2	1	0	26	16	6	88	4	3	0	1	0	2	14	4	2	1
8421	2	1	30	26	31	8	82	5	4	0	0	0	4	16	5	2	1
8422	2	1	0	23	16	4	90	4	2	0	1	0	4	12	2	3	4
8424	2	1	40	NA	10	6	NA	4	2	0	0	0	2	10	6	1	NA
8425	2	1	0	NA	NA	5	86	NA	3	0	1	0	2	16	5	3	1
8426	2	1	0	NA	NA	9	72	NA	3	0	1	0	2	NA	9	1	NA
8428	2	1	80	NA	NA	6	NA	NA	NA	NA	NA	NA	NA	NA	NA	1	NA
8429	2	1	40	15	33	4	83	2	2	0	0	0	NA	NA	3	1	NA
8430	2	3	0	32	25	9	NA	5	4	0	0	0	5	NA	NA	4	5
8432	2	1	0	NA	NA	NA	NA	NA	NA	NA	NA	NA	NA	NA	NA	1	NA
8433	2	1	0	42	42	8	83	2	3	0	0	1	3	22	10	3	5
8434	2	1	0	NA	25	4	75	1	3	1	0	1	2	24	4	2	3
8437	2	1	50	NA	NA	4	80	NA	3	0	0	1	2	11	3	3	4
8438	2	1	0	30	24	5	76	5	1	0	1	0	2	17	4	5	5
8440	2	1	80	30	26	10	60	3	1	0	1	0	2	26	11	0	NA
8441	2	1	30	NA	19	8	NA	1	1	0	0	0	1	NA	NA	1	NA
8444	2	1	0	26	NA	7	87	1	3	0	0	0	NA	NA	NA	2	NA
8445	2	1	0	31	22	6	83	1	3	0	0	0	2	22	5	4	2
8447	2	1	0	29	22	8	95	4	3	0	0	0	2	11	6	3	5
8448	2	1	0	26	23	8	93	2	3	1	0	0	2	9	3	2	1
8451	2	3	0	NA	NA	NA	NA	NA	3	0	0	0	NA	NA	NA	NA	NA
8452	2	1	0	29	33	4	83	1	3	1	0	0	2	9	3	1	NA
8454	2	1	60	NA	NA	3	NA	2	3	0	0	0	2	5	1	1	NA
8455	2	1	0	NA	37	9	79	NA	3	0	0	0	2	16	9	3	4
8456	2	1	90	29	NA	5	83	3	3	0	0	0	NA	NA	NA	NA	NA
8457	2	1	0	NA	30	10	88	5	2	0	0	0	5	NA	NA	3	4
8458	2	1	0	NA	NA	NA	NA	NA	NA	NA	NA	NA	NA	NA	NA	2	1
8459	2	1	0	NA	17	3	84	NA	4	0	0	0	5	NA	2	3	5
8463	2	1	0	NA	NA	4	87	2	2	0	0	0	2	15	5	2	1
8464	2	1	0	NA	NA	10	NA	4	NA	NA	NA	NA	NA	NA	NA	1	NA
8465	2	2	0	NA	27	5	80	NA	5	0	0	0	4	20	5	3	1
8466	2	1	40	NA	NA	NA	NA	NA	NA	NA	NA	NA	NA	NA	NA	2	4
8467	2	1	20	NA	27	11	71	NA	2	0	0	0	3	NA	11	1	NA
8469	2	1	0	NA	NA	5	65	NA	3	0	0	0	4	24	5	3	2
8470	2	1	0	NA	NA	NA	NA	NA	NA	NA	NA	NA	NA	NA	NA	2	1
8472	2	1	0	NA	NA	3	83	NA	2	0	1	0	2	20	3	1	NA
8473	2	1	20	38	47	10	73	2	2	0	1	0	2	17	8	4	5
8474	2	1	0	NA	NA	NA	NA	NA	NA	NA	NA	NA	NA	NA	NA	2	NA
8477	2	1	0	25	28	6	90	3	3	0	0	0	4	10	5	2	1
8478	2	1	100	NA	NA	NA	NA	NA	NA	NA	NA	NA	NA	NA	NA	0	NA
8479	2	1	0	NA	26	5	86	1	1	0	0	0	2	17	2	3	NA
8481	2	1	70	43	35	6	68	3	1	0	1	0	2	31	8	1	NA
8482	2	1	0	NA	33	5	NA	NA	3	1	0	0	2	6	2	4	4
8483	2	1	0	NA	26	9	NA	1	NA	NA	NA	NA	NA	NA	NA	4	2
8484	2	1	0	NA	NA	8	83	NA	2	0	0	0	NA	NA	NA	2	1
8485	2	1	10	26	NA	10	90	NA	NA	0	0	0	2	NA	NA	5	5
8486	2	1	20	NA	NA	7	87	NA	5	0	0	1	2	15	1	2	2
8487	2	1	0	NA	NA	11	NA	NA	2	0	0	0	NA	NA	NA	1	NA
8488	2	1	0	37	36	5	82	3	3	0	0	0	2	13	4	4	5
8490	2	1	10	NA	NA	7	86	NA	4	0	0	0	5	NA	NA	2	2
8491	2	1	0	NA	NA	9	74	NA	4	0	0	0	4	20	9	4	1
8492	2	2	0	NA	NA	8	84	NA	4	0	0	0	3	21	8	5	4
8495	2	2	0	51	NA	4	78	NA	3	0	0	0	2	NA	NA	2	1
8496	2	1	50	69	37	17	88	1	2	0	1	0	2	22	4	2	1
8498	2	1	0	NA	NA	14	86	NA	3	0	0	0	2	13	10	2	2
8500	2	1	50	NA	22	9	73	1	2	0	0	0	1	19	8	1	NA
8502	2	1	10	NA	NA	7	87	NA	2	0	0	0	2	10	4	2	4
8503	2	1	0	NA	29	7	89	NA	2	0	0	0	NA	NA	NA	5	5
8505	2	1	0	50	45	8	82	3	3	0	0	0	2	38	7	5	4
8506	2	1	0	NA	47	9	83	NA	2	0	0	0	2	12	3	4	5
8507	2	1	0	45	37	6	78	1	3	0	0	0	2	22	5	3	1
8508	2	1	50	NA	34	6	NA	5	3	0	0	0	3	9	3	1	NA
8509	2	1	0	NA	22	10	79	1	1	0	0	0	2	18	10	4	3
8511	2	1	0	NA	39	17	NA	NA	4	0	0	0	2	32	17	2	1
8512	2	1	0	35	36	8	76	5	2	0	0	0	2	NA	NA	4	5
8624	1	4	0	NA	NA	NA	NA	NA	NA	NA	NA	NA	NA	NA	NA	1	NA
8626	1	1	0	21	NA	7	72	2	3	0	0	0	NA	19	7	1	NA
8630	2	1	0	NA	NA	NA	84	NA	3	0	0	0	4	NA	5	2	1
8631	2	1	0	NA	23	7	95	4	3	0	1	0	2	13	3	3	1
8635	2	1	40	NA	NA	6	81	NA	3	0	1	0	2	17	5	2	1
8636	2	1	0	NA	NA	7	86	NA	2	0	1	0	2	NA	5	3	2
8637	2	1	0	NA	NA	NA	NA	NA	NA	NA	NA	NA	NA	NA	NA	2	1
8638	2	1	20	49	33	13	94	5	3	0	0	0	2	13	5	2	1
8639	2	1	0	NA	NA	15	85	NA	5	0	0	0	2	NA	NA	4	2
8640	2	1	0	NA	NA	8	76	NA	3	0	0	1	2	19	7	1	NA
8642	2	1	0	NA	NA	6	NA	4	3	0	0	0	5	NA	NA	2	1
8643	2	1	40	NA	NA	NA	NA	NA	NA	NA	NA	NA	NA	NA	NA	1	NA
8644	2	2	0	NA	23	4	NA	1	NA	NA	NA	NA	NA	NA	NA	3	5
8645	2	1	0	33	26	7	79	2	3	0	0	0	2	13	4	2	4
8646	2	1	10	NA	NA	9	85	NA	2	0	0	0	1	NA	NA	2	1
8649	2	1	30	NA	NA	11	NA	NA	NA	NA	NA	NA	5	NA	NA	3	2
8650	2	1	0	NA	38	6	NA	NA	NA	NA	NA	NA	NA	NA	NA	2	1
8651	2	1	0	NA	33	7	66	2	2	0	0	0	2	16	8	2	1
8652	2	1	0	NA	21	6	NA	NA	2	0	0	0	2	17	7	1	NA
8653	2	1	0	45	NA	6	74	NA	3	0	0	0	NA	NA	NA	4	2
8654	2	1	0	NA	NA	NA	71	NA	3	0	0	0	2	24	5	2	1
8655	2	1	0	31	28	5	82	3	3	0	0	0	2	15	4	3	1
8656	2	1	10	54	37	7	89	5	3	0	0	0	2	13	6	3	1
8657	2	1	0	NA	NA	13	NA	NA	NA	NA	NA	NA	NA	NA	NA	4	5
8658	2	2	0	NA	NA	NA	NA	NA	3	0	0	0	5	NA	NA	2	1
8659	2	1	0	40	21	10	74	1	2	0	1	0	2	15	8	2	1
8660	2	1	40	NA	NA	NA	NA	NA	NA	NA	NA	NA	NA	NA	NA	1	NA
8661	2	1	0	NA	33	10	69	NA	3	0	0	0	4	32	11	4	5
8662	2	1	0	18	46	10	NA	NA	NA	NA	NA	NA	NA	NA	NA	2	1
8663	2	1	0	NA	NA	7	84	NA	3	0	0	0	2	NA	NA	2	1
8665	2	1	0	NA	29	7	69	NA	5	0	0	0	2	19	7	3	2
8666	2	1	0	NA	20	5	NA	4	NA	NA	NA	NA	NA	NA	NA	3	2
8667	2	1	0	26	NA	NA	78	2	3	0	0	0	NA	NA	NA	1	NA
8668	2	1	0	35	30	5	75	1	3	0	0	0	2	27	7	3	3
8670	2	1	0	NA	NA	NA	68	4	4	0	0	0	2	13	7	2	1
8671	2	1	0	NA	NA	NA	NA	NA	4	0	0	0	5	NA	NA	1	NA
8673	2	1	30	NA	NA	NA	NA	NA	3	0	0	0	5	NA	NA	1	NA
8675	2	1	0	28	23	8	88	2	2	0	0	0	4	26	8	3	2
8677	2	1	10	57	38	11	74	5	4	0	0	0	2	28	11	4	4
8678	2	1	0	49	25	7	78	4	3	0	0	0	2	18	7	3	2
8679	2	1	0	30	22	5	86	1	1	0	0	0	2	NA	2	2	1
8680	2	1	0	NA	NA	9	87	NA	3	0	0	0	NA	NA	NA	3	1
8681	2	1	40	41	41	7	88	2	2	0	0	0	2	15	5	2	4
8682	2	1	0	NA	NA	NA	66	NA	3	0	1	0	2	27	6	3	1
8683	2	1	0	NA	37	8	82	NA	5	0	0	0	2	23	8	3	2
8687	2	1	0	NA	NA	7	77	NA	3	0	0	0	2	20	7	2	1
8689	2	1	0	NA	21	5	85	4	4	0	0	0	2	9	2	3	2
8691	2	1	30	39	29	12	88	5	2	0	0	0	2	27	11	2	1
8692	2	3	90	NA	NA	NA	NA	NA	NA	0	0	0	NA	NA	NA	NA	NA
8693	2	2	0	NA	NA	NA	NA	NA	5	0	0	0	NA	NA	NA	1	NA
8695	2	1	0	NA	NA	NA	75	NA	3	1	0	0	2	NA	NA	1	NA
8697	2	3	0	NA	NA	7	73	NA	3	0	0	0	2	NA	7	2	NA
8699	2	1	0	54	37	12	87	5	3	0	1	0	4	20	12	2	1
8700	2	2	0	NA	NA	NA	NA	NA	NA	NA	NA	NA	NA	NA	NA	2	1
8701	2	1	0	NA	NA	9	NA	2	3	0	0	0	5	NA	NA	2	4
8702	2	1	80	NA	NA	NA	NA	NA	NA	NA	NA	NA	NA	NA	NA	2	4
8703	2	1	0	NA	NA	NA	NA	NA	NA	NA	NA	NA	NA	NA	NA	3	3
8704	2	1	0	NA	NA	NA	NA	NA	NA	NA	NA	NA	NA	NA	NA	2	1
8705	2	1	0	29	24	5	87	2	3	0	0	0	2	13	3	2	2
8706	2	1	0	NA	NA	NA	NA	NA	NA	NA	NA	NA	NA	NA	NA	4	5
8708	2	1	0	NA	NA	NA	NA	NA	NA	NA	NA	NA	NA	NA	NA	2	1
8709	2	1	10	68	79	20	84	3	4	0	0	0	2	28	15	3	1
8712	2	2	0	29	NA	5	73	2	2	0	0	0	3	15	4	2	1
8717	2	1	20	NA	NA	7	75	NA	3	0	0	1	NA	NA	NA	2	1
8719	2	1	20	NA	NA	NA	NA	1	NA	NA	NA	NA	NA	NA	NA	3	3
8720	2	1	0	57	32	14	84	4	2	0	0	0	3	33	13	4	5
8721	2	1	20	NA	NA	NA	78	NA	3	0	0	0	2	13	4	2	4
8722	2	1	0	29	28	6	89	2	2	0	0	0	2	NA	3	3	4
8723	2	1	0	NA	NA	NA	84	NA	3	0	0	0	2	NA	3	3	2
8724	2	1	0	42	32	15	82	3	3	0	0	0	2	12	12	4	5
8725	2	1	10	NA	NA	NA	NA	NA	NA	NA	NA	NA	NA	NA	NA	1	NA
8726	2	1	0	29	28	9	85	1	2	0	0	0	3	29	8	2	1
8727	2	1	0	NA	NA	NA	NA	NA	NA	NA	NA	NA	NA	NA	NA	1	NA
8729	2	1	0	36	NA	10	82	5	3	0	0	0	2	31	8	3	2
8730	2	3	0	NA	NA	NA	NA	NA	NA	NA	NA	NA	2	12	1	3	3
8732	2	1	30	41	25	9	85	3	3	0	0	0	2	10	4	1	NA
8734	2	1	0	NA	24	6	86	4	2	0	0	0	2	9	3	3	1
8735	2	1	70	NA	NA	7	84	NA	1	0	0	0	2	12	4	1	NA
8737	2	2	0	NA	NA	7	82	NA	3	1	0	0	4	15	6	2	NA
8739	2	1	0	NA	NA	12	94	NA	2	0	0	0	2	NA	NA	3	5
8740	2	1	0	29	24	6	77	1	3	0	1	0	3	23	6	2	1
8741	2	2	0	NA	23	7	76	4	5	0	0	1	3	20	7	3	1
8742	2	1	0	NA	NA	NA	NA	NA	2	0	0	0	NA	NA	NA	NA	NA
8743	2	1	0	NA	NA	7	89	1	1	0	0	0	2	13	4	2	4
8746	2	1	0	NA	NA	9	61	NA	3	0	0	0	4	28	12	3	1
8747	2	1	0	40	50	7	95	2	3	0	0	1	4	23	5	4	5
8748	2	2	10	NA	NA	NA	75	NA	3	0	0	0	NA	NA	NA	2	2
8749	2	1	0	NA	NA	NA	NA	NA	NA	NA	NA	NA	NA	NA	NA	1	NA
8751	2	1	0	NA	36	6	80	2	3	0	0	0	2	11	4	2	1
8752	2	1	0	NA	NA	6	78	NA	2	0	0	0	2	13	4	3	4
8753	2	1	0	NA	21	8	58	NA	2	0	0	0	2	16	7	2	1
8754	2	1	90	NA	32	10	NA	NA	2	0	0	0	2	24	4	1	NA
8755	2	1	0	NA	NA	5	NA	NA	2	0	0	0	2	NA	NA	3	1
8756	2	2	0	NA	35	NA	79	NA	5	0	0	1	2	24	4	1	NA
8757	2	1	0	NA	NA	6	73	1	NA	0	0	0	2	15	6	3	3
8758	2	1	0	34	49	15	60	1	3	0	0	0	2	24	14	3	4
8759	2	1	0	NA	36	9	83	NA	3	1	0	0	3	11	5	3	1
8760	2	1	0	38	33	8	88	1	1	0	0	0	NA	NA	NA	3	2
8761	2	1	0	NA	NA	8	85	NA	3	0	0	0	NA	NA	NA	3	1
8762	2	1	0	NA	27	5	88	NA	3	0	0	0	2	14	3	2	1
8764	2	1	10	32	31	9	90	NA	3	0	0	0	2	20	9	3	5
8765	2	1	0	41	NA	8	75	3	3	1	0	0	2	12	11	3	2
8768	2	1	0	NA	NA	NA	NA	NA	NA	NA	NA	NA	NA	NA	NA	2	1
8769	2	1	0	NA	NA	NA	NA	NA	NA	NA	NA	NA	2	24	8	3	1
8770	2	3	0	36	37	5	77	5	2	0	0	0	2	22	3	4	5
8862	1	3	0	46	NA	16	90	NA	1	0	1	0	2	NA	12	NA	NA
8866	2	1	0	NA	NA	13	NA	1	NA	NA	NA	NA	NA	NA	NA	3	4
8867	2	2	20	36	20	9	88	1	5	0	0	1	2	10	4	3	1
8868	2	3	10	NA	23	5	85	NA	4	0	0	0	1	16	5	2	1
8871	2	3	0	34	NA	8	90	NA	4	0	0	0	2	20	7	2	NA
8872	1	2	30	NA	NA	NA	NA	1	NA	NA	NA	NA	NA	NA	NA	2	3
11453	2	1	90	44	35	9	89	5	5	0	0	1	2	23	6	1	NA
11454	2	1	10	44	36	7	87	1	4	0	0	0	2	26	3	3	5
11456	2	1	0	45	28	7	90	5	5	0	0	0	2	11	3	2	1
11460	2	1	0	NA	NA	NA	86	NA	3	1	0	0	2	29	6	2	1
11461	2	1	90	56	28	9	88	4	3	0	0	0	2	29	9	1	NA
11462	2	1	80	NA	NA	NA	NA	NA	5	0	0	0	5	NA	NA	0	NA
11463	2	1	20	NA	NA	NA	82	4	2	0	0	0	2	28	4	2	1
11465	2	1	0	NA	55	NA	82	NA	4	0	0	0	2	15	6	2	1
11466	2	1	0	NA	43	13	75	NA	3	0	0	0	4	26	12	2	1
11468	2	1	0	NA	41	9	88	4	4	0	0	0	2	19	7	2	1
11469	2	1	0	NA	NA	9	78	NA	3	0	0	0	1	12	8	3	4
11470	2	1	0	NA	NA	10	72	NA	2	0	0	0	2	10	8	3	4
11471	2	1	0	41	27	5	72	1	4	0	0	0	5	NA	NA	3	2
11472	2	1	0	41	NA	11	75	5	2	0	0	0	3	10	11	3	4
11474	2	1	0	55	31	10	86	1	3	0	0	0	3	24	8	5	5
11475	2	1	0	NA	NA	18	NA	NA	NA	NA	NA	NA	NA	NA	NA	5	5
11478	2	1	0	NA	38	6	84	NA	1	0	0	0	2	11	5	1	NA
11479	2	1	0	NA	NA	14	NA	NA	NA	NA	NA	NA	NA	NA	NA	3	NA
11481	2	4	0	NA	NA	NA	NA	NA	NA	NA	NA	NA	NA	NA	NA	3	1
11482	2	1	0	54	31	8	87	3	3	1	0	0	2	12	7	6	5
11484	2	1	40	36	40	12	85	5	4	0	0	0	2	18	6	3	4
11487	2	1	0	NA	35	7	86	NA	2	1	0	0	3	11	6	1	NA
11488	2	1	0	32	18	6	80	4	2	0	0	0	2	12	4	2	1
11489	2	1	0	NA	NA	NA	72	NA	3	0	0	0	2	17	4	1	NA
11490	2	1	0	30	37	8	84	1	5	0	0	0	2	19	4	3	5
11493	2	3	0	NA	NA	NA	NA	NA	NA	0	0	0	2	NA	NA	NA	NA
11494	2	3	0	37	45	12	88	3	3	0	0	0	2	42	12	4	5
11496	2	1	0	NA	NA	NA	NA	NA	NA	NA	NA	NA	NA	NA	NA	1	NA
11498	2	1	40	32	36	12	84	3	2	0	0	0	2	36	12	3	4
11499	2	1	0	39	NA	9	84	5	2	0	0	0	2	NA	NA	3	5
11502	2	1	0	NA	NA	5	NA	NA	4	0	0	0	5	NA	NA	2	1
11504	2	2	0	38	NA	3	81	1	5	0	0	0	2	NA	3	2	1
11506	2	1	0	NA	NA	NA	NA	NA	NA	NA	NA	NA	NA	NA	NA	1	NA
11508	2	1	20	NA	20	NA	NA	3	NA	NA	NA	NA	NA	NA	NA	3	1
11510	2	1	0	43	NA	7	85	1	3	0	0	0	NA	NA	NA	3	3
11512	2	1	0	NA	39	6	86	1	5	0	0	0	4	33	4	2	1
11513	2	1	0	33	44	15	85	5	1	0	1	0	3	25	11	5	5
11514	2	1	0	NA	NA	NA	NA	NA	NA	NA	NA	NA	NA	NA	NA	1	NA
11516	2	1	0	NA	NA	NA	88	NA	4	0	0	0	2	12	3	2	1
11517	2	1	0	NA	NA	10	85	NA	3	0	0	1	2	NA	9	2	NA
11518	2	1	0	NA	NA	NA	88	NA	NA	NA	NA	NA	NA	NA	NA	2	1
11520	2	1	0	NA	NA	NA	NA	NA	NA	NA	NA	NA	NA	NA	NA	4	4
11521	2	4	80	NA	53	21	85	1	4	0	0	0	2	38	19	1	NA
11523	2	1	20	38	30	5	84	5	3	0	0	0	1	20	2	3	1
11527	2	1	10	NA	NA	NA	NA	NA	NA	NA	NA	NA	NA	NA	NA	1	NA
11529	2	1	0	NA	52	8	85	2	5	0	0	0	3	32	8	3	2
11530	2	1	0	51	NA	10	89	1	4	0	0	0	3	NA	NA	3	1
11531	2	1	0	53	38	11	88	1	4	0	0	0	3	31	10	4	5
11532	2	1	0	48	32	7	81	1	4	0	0	0	2	24	3	2	1
11533	2	1	0	44	41	7	81	5	5	0	0	0	2	30	3	3	4
11534	2	1	70	67	69	18	88	3	3	1	0	1	2	30	8	4	5
11536	2	1	0	30	32	8	76	5	3	0	0	0	2	30	7	3	1
11537	2	1	0	31	34	9	80	5	4	0	0	0	2	24	8	4	5
11538	2	1	80	43	42	9	88	3	5	0	0	1	2	28	2	1	NA
11539	2	1	30	NA	NA	NA	86	NA	NA	NA	NA	NA	2	23	6	1	NA
11540	2	1	0	NA	NA	NA	NA	NA	NA	NA	NA	NA	NA	NA	NA	4	4
11543	2	1	0	NA	NA	NA	68	NA	3	0	0	0	3	26	13	3	1
11544	2	1	40	NA	35	17	90	4	3	0	0	1	2	22	6	3	5
11545	2	1	80	NA	27	6	88	4	2	0	1	0	2	17	3	1	NA
11546	2	1	0	NA	NA	NA	NA	NA	NA	NA	NA	NA	NA	NA	NA	2	4
11547	2	1	0	NA	21	7	87	4	2	0	0	0	2	16	4	4	2
11548	2	1	0	NA	NA	7	85	NA	3	0	0	0	2	15	4	5	5
11549	2	1	10	NA	36	8	84	2	3	0	0	0	2	16	6	3	4
11550	2	1	20	39	39	8	88	1	3	0	0	0	2	38	6	2	1
11551	2	1	70	NA	NA	NA	NA	NA	NA	NA	NA	NA	NA	NA	NA	2	1
11553	2	1	60	44	32	12	67	4	3	0	0	0	2	17	12	2	2
11554	2	1	80	NA	NA	NA	NA	NA	NA	NA	NA	NA	NA	NA	NA	1	NA
11555	2	1	0	NA	NA	12	NA	1	4	0	1	0	2	24	6	2	1
11556	2	1	0	NA	21	5	87	1	4	0	0	0	2	15	3	3	3
11558	2	1	0	36	37	4	72	2	1	0	0	0	2	23	5	3	4
11559	2	1	0	21	40	6	60	2	1	0	0	0	2	28	7	1	NA
11561	2	1	0	43	NA	8	NA	1	NA	NA	NA	NA	5	NA	NA	4	5
11562	2	1	50	NA	NA	14	NA	NA	NA	NA	NA	NA	NA	NA	NA	2	1
11564	2	1	0	NA	NA	8	71	NA	1	0	1	0	2	15	8	4	4
11566	2	1	0	48	31	9	82	5	4	0	0	0	2	24	7	3	4
11567	2	1	70	NA	NA	NA	NA	NA	2	0	0	0	NA	NA	NA	2	4
11569	2	1	0	40	NA	NA	NA	NA	4	0	0	0	NA	NA	NA	2	1
11571	2	1	0	43	28	6	85	5	3	0	0	0	2	23	4	1	NA
[truncated: 5,710 more rows]
